# Supplementary material for: Characteristics and outcomes of patients with symptomatic chronic myocardial injury in a Tanzanian emergency department: A prospective observational study
Source: PLoS One. 2024 May 1;19(5):e0296440. doi: 10.1371/journal.pone.0296440 (PMC11062551; doi:10.1371/journal.pone.0296440)
Supplement: S1 Data — (XLSX) [file pone.0296440.s002.xlsx]

## Sheet: AllPatients
Age	Sex	EducationLevel	Income(TSH)	SystolicBP	DiastolicBP	Pulse	Weight	Height	CurrentTobaccoUse	CurrentAlcoholUse	DailyFruitandVeg	HeartFailure	Hypertension	MI	Stroke	Hyperlipidemia	Diabetes	AntihypertensiveMed	Aspirin	AntidiabeticMed	Statin	Clopidogrel	Sedentary	FamilyHistoryMIorStroke	ChiefComplaint	SecondaryComplaints	BloodGlucose	NotFasting	Hyperglycemia	HIV	cTnT1	NeedsRepeatcTnT	cTnT2	Hospitalized	MedicationsGiven	GFR (mL/min)	CKD	Diagnosis	Dead	HospitalDeath	HomeDeath
90 or greater	male	completedprimary	0	159	89	97	62	162	no	no	no	yes	yes	no	no	no	no	yes	no	no	no	no	yes	no	chestpain	sob legswelling cough	6.9	yes	no	no	39	no		no	Nebulized with sulbutamol	62.405	no	htn asthma	no	no	no
21	male	somesecondary	0	148	81	142	52	169	no	no	no	no	no	no	no	no	no	no	no	no	no	no	yes	no	chestpain	headache palpitations	5.4	yes	no	no	0.5	no		no		0	no	angina htn	no	no	no
82	female	completedprimary	0	138	81	73	73	166	no	no	no	no	yes	no	no	yes	yes	yes	no	yes	no	no	yes	no	sob	headache legswelling cough palpitations	7.2	yes	no	no	39	no		no		51.6055	yes	other htn Atrial fibrillation and flutter, Bacterial pneumonia	no	no	no
34	female	somecollege	60000	105	77	91	71	163	no	yes	no	no	no	no	no	no	no	no	yes	no	no	no	yes	yes	chestpain	abdominalpain sob	4.5	yes	no	no	49	no		no	PANTOPRAZOLE ,CLOPIDOGREL	130.01	no	angina	no	no	no
50	male	completedprimary	200000	118	73	88	95	181	yes	no	no	no	no	yes	no	no	no	no	yes	no	no	no	yes	no	chestpain	palpitations sob	7.9	yes	no	no	150	yes	337	yes	Atorvastatin	88.5809	no	mi	no	no	no
43	female	completedcollege	300000	111	80	75	58	153	no	no	no	no	no	no	no	no	no	no	no	no	no	no	yes	no	chestpain		4.1	yes	no	no	49	no		yes		0	no	ihd	no	no	no
61	female	completedprimary	300000	186	125	103	105	165	no	yes	no	no	yes	no	no	yes	yes	no	no	yes	no	no	yes	yes	chestpain	sob legswelling	6.6	no	no	no	49	no		yes		59.5569	yes	hhd	no	no	no
72	male	completedcollege	10000000	159	81	84	83	168	no	yes	no	no	yes	no	no	no	yes	yes	no	yes	no	no	yes	yes	chestpain		10.8	yes	no	no	49	no		no		64.328	no	ihd other HTN and Diabetes mellitus type 2	no	no	no
24	female	completedcollege	0	102	82	134	65	167	no	no	no	no	no	no	no	no	no	no	no	no	no	no	yes	no	sob	chestpain other Leg pain	5.6	yes	no	no	188	yes	196	yes	Ceftriaxone	130.947	no	other PE	no	no	no
61	female	someprimary	0	128	75	56	62	165	no	no	no	yes	yes	no	no	no	yes	no	no	yes	no	no	yes	no	sob	chestpain genweakness	31.1	yes	yes	no	49	no		no	Insulin inj	21.3508	yes	hhd other Diabetes mellitus type 2, CKD stage 2	no	no	no
54	female	completedprimary	0	139	82	99	59	165	no	no	no	yes	yes	no	no	no	yes	yes	no	no	no	no	yes	no	chestpain	sob genweakness palpitations legswelling	15.1	yes	yes	no	250	yes	188	yes	Lasix	11.7112	yes	hhd other CKD stage 5, diabetes mellitus type 2	no	no	no
82	female	someprimary	0	158	95	97	87	158	no	no	no	yes	yes	no	no	no	no	yes	no	no	no	no	yes	no	nauseavomiting	chestpain abdominalpain cough	5.1	yes	no	no	49	no		no	Ringer lactate and normal saline	45.2478	yes	other Malignant neoplasm of stomach	no	no	no
48	female	someprimary	0	127	83	93	60	166	no	no	no	no	no	no	no	no	yes	no	no	yes	no	no	yes	no	chestpain	sob backpain genweakness jawpain	21.9	yes	yes	no	49	no		yes	Ceftriaxone	68.9494	no	pneumonia other Type 2 diabetes mellitus, Non- dependent diabetes mellitus with ketoacidosis	no	no	no
40	female	completedsecondary	430000	149	97	121	48	153	no	no	no	no	no	no	no	no	no	no	no	no	no	no	yes	no	sob	cough other Flue	5.7	yes	no	no	49	no		no	Hydrocortisone	116.858	no	asthma other Acute bronchitis	no	no	no
58	male	completedcollege	1000000	168	83	71	75	167	no	no	no	no	yes	no	no	no	yes	yes	no	no	no	no	yes	no	genweakness	sob nauseavomiting palpitations other Generalised body swelling	13	yes	yes	no	838	yes	863	yes	Furosemide Calcium gluconate	7.36123	yes	hhd other Chronic kidney disease stage 5	no	no	no
56	female	completedprimary	150000	133	98	77	75	155	no	no	no	no	yes	no	yes	no	yes	yes	no	no	no	no	yes	yes	sob	chestpain abdominalpain backpain palpitations genweakness nauseavomiting cough	7.3	no	yes	no	235	no	250	no		72.3792	no	ccf pud other Acute cholecystitis ,hypertrophic cardiomyopathy	no	no	no
35	female	completedprimary	20000	90	59	111	60	165	no	yes	no	no	no	no	no	no	no	no	no	no	no	no	yes	dn	sob	chestpain abdominalpain genweakness other Generalized body swelling	5.9	yes	no	yes	49	no		yes		70.0097	no	ccf pneumonia other Hiv disease resulting kaposis sarcoma ,Hiv disease resulting in pneumonitis jirovecii pneumonia	yes	yes	no
86	female	someprimary	300000	142	74	58	80	165	no	no	no	no	yes	no	no	no	no	yes	no	no	no	no	yes	no	chestpain	sob genweakness backpain nauseavomiting palpitations legswelling	5.8	yes	no	no	49	no		no	Furosemide	48.4941	yes	hhd other Pleural effussion	no	no	no
26	female	somecollege	0	132	87	165	57	163	no	no	no	no	no	no	no	no	no	no	no	no	no	no	yes	no	chestpain	palpitations genweakness sob	5.7	yes	no	no	49	yes	49	yes	Diazepam	73.1059	no	other Other rheumatic heart disease , dissociative (conversion ) disorder	no	no	no
63	male	completedsecondary	0	142	77	69	88	164	no	yes	no	yes	yes	no	no	no	no	yes	no	no	no	no	yes	no	chestpain	sob legswelling	7.2	yes	no	no	49	no		yes		12.2622	yes	hhd pneumonia other CKD	no	no	no
51	female	none	0	159	97	86	42	158	no	no	no	no	yes	no	no	no	no	yes	no	no	no	no	yes	no	sob	chestpain	0	yes	no	no	507	yes	511	no		30.2717	yes	other CKD	no	no	no
58	male	completedcollege	300000	187	91	98	91	172	no	no	yes	yes	yes	no	yes	yes	yes	no	no	no	no	no	yes	no	sob	chestpain sob legswelling	12.3	yes	yes	no	49	no		yes		17.3303	yes	ccf htn	no	no	no
71	male	completedcollege	600000	161	62	63	63	162	no	no	no	no	yes	no	no	yes	no	yes	no	no	no	no	yes	no	sob	chestpain sob legswelling	7.2	yes	no	no	99	yes	99	yes		11.035	yes	hhd	no	no	no
51	male	completedprimary	60000	130	92	117	55	169	no	yes	no	no	no	no	no	no	no	no	no	no	no	no	yes	dn	sob	chestpain sob	5.4	yes	no	no	49	no		yes		78.612	no	ccf	no	no	no
21	female	somesecondary	60000	127	70	76	51	157	no	no	no	no	no	no	no	no	no	no	no	no	no	no	yes	dn	chestpain	palpitations chestpain sob	6.1	no	no	no	49	no		no		0	no	other Hy	no	no	no
57	female	completedprimary	0	159	89	84	87	162	no	no	no	no	yes	no	no	no	no	yes	no	no	no	no	yes	no	other	sob chestpain	5.2	yes	no	yes	517	yes	462	yes		22.2506	yes	hhd htn	yes	yes	no
67	female	someprimary	30000	135	105	95	59	163	no	no	no	no	yes	no	no	no	yes	yes	no	no	no	no	yes	no	sob	genweakness abdominalpain cough chestpain legswelling	13.7	yes	yes	no	75	yes	75	yes	Salbutamol nebulizer	34.391	yes	hhd other PLEURAL EFFUSSION, CHRONIC KIDNEY DISEASE	yes	no	yes
63	male	somesecondary	150000	179	107	107	81	170	no	yes	no	no	yes	no	no	no	yes	yes	no	yes	no	no	yes	no	sob	genweakness dizziness	6.5	yes	no	no	75	yes	49	no	Furosemide	50.4464	yes	hhd other Type 2 diabetes mellitus	no	no	no
36	female	completedcollege	350000	107	67	100	90	166	no	yes	no	no	no	no	no	no	no	no	no	no	no	no	yes	yes	palpitations	chestpain sob	4.9	yes	no	no	49	no		no		0	no	angina	no	no	no
34	female	completedsecondary	0	120	76	134	56	162	no	no	no	no	no	no	no	no	no	no	no	no	no	no	yes	no	sob	chestpain cough genweakness	5.7	yes	no	no	49	no		yes		71.3565	no	other Iron deficiency anaemia	no	no	no
45	female	completedprimary	0	123	99	101	65	165	no	no	no	no	yes	no	no	no	yes	yes	no	yes	no	no	yes	no	sob	legswelling cough genweakness	12.6	yes	yes	no	316	yes	306	yes	Dextrose 50%, lasix	3.32466	yes	other CKD and hypoglycemia	yes	no	yes
40	female	completedprimary	0	96	74	102	78	164	no	no	no	yes	yes	no	no	no	no	yes	no	no	no	no	yes	no	legswelling	chestpain sob other Unable to pass urine	7.9	yes	no	no	49	no		yes	Lasix injection	55.5929	yes	hhd other CKF	no	no	no
42	female	completedprimary	150000	199	107	98	61	158	no	yes	no	yes	yes	no	no	no	yes	yes	no	no	no	no	yes	no	sob	chestpain legswelling cough	11.3	yes	yes	no	49	no		yes	Lasix	3.26899	yes	hhd htn	no	no	no
57	female	completedsecondary	50000	112	80	144	55	162	no	no	no	yes	no	no	no	no	no	no	no	no	no	no	yes	no	sob	legswelling cough	5.9	yes	no	yes	49	no		yes		96.8442	no	ccf	no	no	no
34	female	completedcollege	500000	151	93	108	65	164	no	no	no	no	no	yes	no	no	no	no	no	no	no	no	yes	no	sob	chestpain headache backpain genweakness	4	yes	no	no	49	no		no	Declofenac	120.746	no	ihd	no	no	no
51	female	someprimary	50000	138	67	63	96	163	no	no	no	no	no	no	no	no	no	no	no	no	no	no	yes	no	legswelling	sob other genweakness ABDOMINAL SWELLING	6.3	yes	no	yes	49	no		yes		23.0966	yes	other Chronic viral hepatitis	no	no	no
38	female	somecollege	4700000	119	79	120	65	163	no	no	no	no	no	no	no	no	no	no	no	no	no	no	yes	no	sob	chestpain genweakness cough headache	7.9	yes	no	no	49	no		no	Salbutamol nebulizer, hydrocortisone	0	no	asthma	no	no	no
81	male	someprimary	70000	105	71	75	70	169	no	no	no	no	no	no	no	no	no	no	no	no	no	no	yes	no	sob	abdominalpain genweakness palpitations chestpain	10.3	yes	no	no	75	yes	75	no	salbutamol nebulizer, hydrocortisone	48.5072	yes	other Other chronic obstructive pulmonary disease	yes	yes	no
21	female	somesecondary	30000	83	50	92	58	163	no	no	no	no	no	no	no	no	no	yes	no	no	no	no	yes	no	abdominalpain	sob genweakness dizziness palpitations cough legswelling	6.2	yes	no	no	75	no	75	yes		83.8114	no	ccf other GASTRO ESOPHAGEAL REFLUX DISEASE,CARDIOGENIC SHOCK	yes	yes	no
24	male	completedsecondary	350000	135	72	87	61	167	no	yes	no	no	no	no	no	no	no	yes	no	no	no	no	yes	no	sob	cough palpitations genweakness nauseavomiting other Left side weakness	7.2	yes	no	no	49	no		yes	Furosemide	106.942	no	other CEREBRAL INFARCTION,STROKE	no	no	no
29	female	completedcollege	300000	131	70	102	55	169	no	no	no	no	no	no	no	no	no	no	no	no	no	no	yes	no	sob	chestpain genweakness dizziness palpitations	4.8	yes	no	no	49	no		no	PARACETAMOL PANTOPRAZOLE	105.317	no	angina pneumonia pud other ECTOPIC PREGNANCY	no	no	no
75	male	completedprimary	20000	166	119	75	75	171	no	no	no	no	yes	no	no	no	no	yes	no	no	no	no	yes	no	sob	genweakness cough palpitations nauseavomiting	5.9	yes	no	no	49	no		yes		89.2625	no	pneumonia other Pulmonary mycobacteria infection	no	no	no
39	male	completedprimary	1000000	117	82	88	98	179	yes	yes	no	no	no	no	no	no	no	no	no	no	no	no	yes	no	chestpain	sob genweakness other armpain Epigastric pain	4.8	yes	no	no	49	no		yes	MORPHINE HYDROCHLORIDE	0	no	pud	no	no	no
75	male	someprimary	50000	128	90	87	65	169	no	no	no	no	yes	no	no	no	no	yes	yes	no	no	no	yes	no	chestpain	sob legswelling genweakness nauseavomiting	6.7	yes	no	no	75	yes	75	no	Furosemide	33.4455	yes	hhd other Chronic obstructive pulmonary disease	no	no	no
75	male	completedcollege	300000	154	86	85	65	165	no	yes	no	no	no	no	no	no	no	no	no	no	no	no	yes	no	chestpain	sob chestpain headache	5.1	no	no	no	49	no		yes		71.1113	no	mi pneumonia	no	no	no
59	female	someprimary	30000	121	66	84	50	153	no	no	no	no	no	no	no	no	no	no	no	no	no	no	yes	no	other	headache cough sob chestpain genweakness	5.3	yes	no	no	49	no		yes	DICLOFENAC Dexamethasone	50.4866	yes	other RESPIRATORY SYSTEM UNSPECIFIED, LOCALIZED SWELLING MASS AND LUMP NECK	yes	yes	no
20	male	somecollege	0	118	76	82	69	172	no	no	no	no	no	no	no	no	no	no	no	no	no	no	yes	no	chestpain		5.3	yes	no	no	49	no		no		0	no	ihd other Plasmodium falciparum malaria	no	no	no
50	female	completedprimary	300000	114	71	64	93	165	no	no	no	no	no	no	no	no	no	yes	no	no	no	no	yes	yes	other	chestpain sob genweakness palpitations legswelling dizziness nauseavomiting cough	7.4	yes	no	no	49	no		yes		40.2292	yes	hhd	no	no	no
58	male	someprimary	15000	152	96	127	73	170	yes	yes	no	no	yes	no	no	no	no	yes	no	no	no	no	yes	no	sob	cough	6.8	yes	no	no	110	no	115	yes	Lasix	91.47	no	ccf other Pulmonary oedema	no	no	no
51	male	someprimary	0	110	79	110	61	166	no	yes	no	yes	no	no	no	no	no	yes	no	no	no	no	yes	no	sob	other legswelling palpitations abdominalpain Abdominal swelling	8.2	yes	no	no	49	yes	49	yes		98.3094	no	ccf	no	no	no
80	male	completedprimary	50000	137	57	70	63	166	yes	yes	no	no	no	no	no	no	no	no	no	no	no	no	yes	no	sob	chestpain legswelling	6.4	yes	no	no	49	no		yes	Hydrocortisone	72.5461	no	ccf ihd	no	no	no
66	female	completedprimary	80000	172	77	80	65	155	no	no	yes	no	yes	no	no	no	no	no	no	no	no	no	yes	no	sob	legswelling diarrhea backpain abdominalpain	3	yes	no	no	0	no		yes		15.2534	yes	hhd htn	no	no	no
69	female	completedprimary	0	120	56	96	97	165	no	yes	no	no	yes	no	no	no	no	yes	no	no	no	no	yes	no	chestpain	cough genweakness	5.7	no	no	no	49	no		no	Normal saline	66.7576	no	pud pneumonia	no	no	no
43	female	completedprimary	0	142	83	102	78	164	no	yes	no	no	no	no	no	no	no	no	no	no	no	no	yes	no	sob	cough palpitations	6.8	yes	no	no	49	no		yes	Hydrocortisone, ceftriaxone	100.003	no	pneumonia	no	no	no
57	female	someprimary	0	86	56	121	67	166	no	no	no	no	no	no	no	no	no	no	no	no	no	no	yes	no	abdominalpain	sob cough	6.5	yes	no	no	49	no		no	Normal saline	66.0862	no	ccf other Ascites	yes	yes	no
50	male	completedsecondary	250000	129	91	134	69	172	no	yes	no	no	yes	no	no	no	no	no	no	no	no	no	yes	no	sob	chestpain cough abdominalpain	6.3	yes	no	no	49	no		yes		97.5112	no	hhd mi other Corona virus	no	no	no
63	female	completedsecondary	0	126	26	102	78	198	no	no	no	no	yes	no	no	no	no	yes	no	no	no	no	yes	no	sob	loc chestpain other nauseavomiting General body swelling	4.3	yes	no	no	75	yes	75	yes	Sulbutamol nebulizer, atorvastatin, clopidogrel and hydrocortisone injection	34.6785	yes	other hhd CKD, pulmonary oedema, stroke	yes	no	yes
72	female	completedcollege	0	185	96	127	53	150	no	no	no	no	yes	no	no	no	no	yes	no	no	no	no	yes	no	sob	abdominalpain	6	yes	no	no	49	no		yes		7.12474	yes	other Ovarian cancer	no	no	no
24	female	completedsecondary	150000	120	81	104	77	162	no	no	no	no	no	no	no	no	no	no	no	no	no	no	yes	yes	sob	palpitations other Numbness on the feet	3.3	no	no	no	49	no		yes		125.732	no	other PE	no	no	no
37	male	completedprimary	50000	120	80	109	63	170	no	no	no	no	no	no	no	no	no	yes	no	no	no	no	yes	no	abdominalpain	sob palpitations genweakness legswelling	5.6	yes	no	no	49	no		no		0	no	other Cirrhosis	yes	no	yes
27	male	completedcollege	350000	75	49	84	47	174	no	no	no	no	no	no	no	no	no	yes	no	no	no	no	yes	no	sob	genweakness palpitations legswelling	4.3	yes	no	no	49	no		no	CPR, adrenaline	0	no	hhd other Hydrocele	yes	yes	no
89	male	completedcollege	0	83	45	82	110	170	yes	yes	no	yes	yes	no	no	no	no	yes	no	no	no	no	yes	no	chestpain	sob cough palpitations	8.7	yes	no	no	49	no		yes	Ceftriaxone, dexamethasozone and oxygen therapy	24.0959	yes	ccf other pneumonia PE	yes	yes	no
52	female	someprimary	40000	107	70	81	45	156	no	no	no	yes	no	no	no	no	no	yes	no	no	no	no	yes	yes	chestpain	sob cough palpitations genweakness headache	5.6	yes	no	no	49	no		yes	PARACETAMOL FUROSEMIDE	78.7918	no	ccf pneumonia other OTHER INTERSTITIAL PULMONARY DISEASE	no	no	no
50	female	completedprimary	130000	114	89	87	105	164	no	no	no	no	yes	no	no	no	no	yes	no	no	no	no	yes	yes	chestpain	headache sob genweakness palpitations	4.4	no	no	no	49	no		yes	FUROSEMIDE CEFTRIAXONE,RABERPRAZOLE,DEXAMETHASONE, AZITHROMYCIN, ZINC SULPHATE,VITAMIN C	79.778	no	mi ccf other ESSENTIAL HYPERTENSION, CORONA VIRUS INFECTION	no	no	no
36	male	completedcollege	733000	129	81	67	84	180	no	no	no	no	no	no	no	no	no	no	no	no	no	no	yes	no	chestpain		6.2	yes	no	no	49	no		no		0	no	pneumonia	no	no	no
74	male	somecollege	150000	95	69	115	77	164	no	yes	no	no	no	no	no	no	no	no	no	no	no	no	yes	no	sob	genweakness palpitations	7.8	yes	no	no	49	no		yes	AZITHROMYCIN, ZINC SULPHATE, VITAMIN C, DEXAMETHASONE,CEFTRIAXONE	56.4342	yes	pneumonia	yes	yes	no
56	female	completedprimary	60000	157	85	74	90	171	no	no	no	no	yes	no	no	no	no	no	no	no	no	no	yes	yes	chestpain	backpain	5.4	yes	no	no	49	no		no	NIFEDIPINE	95.6521	no	hhd ihd pud	no	no	no
70	female	completedprimary	30000	201	99	107	110	171	no	no	no	no	yes	no	no	no	yes	yes	no	yes	no	no	yes	yes	chestpain	abdominalpain sob genweakness cough backpain	9.7	yes	no	no	49	no		yes		26.7135	yes	hhd other TYPE 2 DIABETES MELLITUS	no	no	no
61	female	completedprimary	150000	145	81	142	75	167	no	no	no	no	yes	no	no	no	yes	yes	no	yes	no	no	yes	yes	chestpain	sob genweakness palpitations	19.9	no	yes	no	49	no		yes	TRAMADOL METOCLOPRAMIDE,RABERPRAZOLE, METOPROLOL,AZITHROMYCIN, CEFTRIAXONE, VITAMIN C,	73.3725	no	hhd pneumonia ccf pud other HYPERTENSION, CARDIAC ARRHYTHMIA, SUPRAVENTRICULAR TACHYCARDIA,IRON DEFICIENCY ANAEMIA,URINARY TRACT INFECTION	no	no	no
69	male	completedsecondary	2000000	282	123	56	92	171	no	yes	yes	no	no	no	no	no	no	no	no	no	no	no	yes	no	sob	genweakness cough	5.2	yes	no	no	49	no		yes	AZITHROMYCIN, DEXAMETHASONE, CEFTRIAXONE, ZINC SULPHATE,VITAMIN C	67.0549	no	pneumonia	yes	yes	no
33	male	completedprimary	50000	242	139	75	81	169	no	yes	no	no	yes	no	no	no	no	yes	no	no	no	no	yes	no	sob	abdominalpain cough chestpain nauseavomiting genweakness dizziness palpitations diarrhea other GENERALIZED BODY SWELLING	6.6	no	no	no	496	yes	435	yes	FUROSEMIDE ,NIFEDIPINE, CAPTOPRIL, CALCIUM GLUCONATE, ACTRAPID	2.40896	yes	ccf other UNSPECIFIED RENAL FAILURE, HYPERKALAEMIA	yes	no	yes
69	male	completedcollege	500000	121	54	91	86	170	no	yes	no	no	no	no	no	no	no	no	no	no	no	no	yes	yes	sob	legswelling abdominalpain	5.7	yes	no	no	49	no		no		31.7328	yes	ihd	no	no	no
48	male	completedprimary	450000	178	113	99	96	169	no	no	no	no	no	no	yes	no	no	no	no	no	no	no	yes	no	sob	palpitations	5.4	yes	no	no	49	no		no	Nifedipine	72.2237	no	hhd	no	no	no
86	male	completedsecondary	0	166	101	96	72	168	no	yes	no	no	no	no	no	no	no	no	no	no	no	no	yes	no	chestpain	sob cough genweakness	6.4	no	no	no	49	no		no		26.5652	yes	ccf hhd	yes	no	yes
72	female	completedprimary	100000	147	79	67	65	155	no	yes	no	yes	yes	no	no	no	no	no	no	no	no	no	yes	no	sob	chestpain cough sob	8.8	yes	no	no	0	no		yes		57.0728	yes	hhd ccf other Pulmonary embolism	no	no	no
67	male	completedcollege	1000000	138	85	80	81	182	no	no	yes	no	yes	no	no	no	yes	no	no	no	no	no	yes	yes	sob	palpitations	5.8	yes	no	no	49	no		no		72.9124	no	other Type 2 diabetic mellitus, Essential (primary) hypertension	no	no	no
75	male	completedprimary	80000	148	66	72	60	156	no	no	yes	yes	yes	no	no	no	no	no	no	no	no	no	yes	dn	sob	abdominalpain legswelling	6.4	yes	no	no	49	no		no		36.0745	yes	mi hhd	no	no	no
35	male	completedcollege	700000	134	97	108	110	189	no	no	yes	no	no	no	no	no	no	no	no	no	no	no	yes	no	chestpain	sob cough	6.6	yes	no	no	49	no		no	Ceftiaxone,Azithromycin, zinc sulfate	101.234	no	other Coronavirus infection, unspecified	no	no	no
62	female	completedprimary	0	178	80	79	85	160	no	no	no	yes	yes	no	yes	no	no	no	no	no	no	no	yes	no	sob	backpain jawpain sob	6.6	yes	no	no	49	no		no		56.3006	yes	hhd ccf	no	no	no
54	female	completedprimary	50000	124	74	79	80	162	no	no	no	no	yes	no	no	no	yes	no	no	no	no	no	yes	no	sob	chestpain palpitations dizziness genweakness	8.2	yes	no	no	120	no	110	yes		9.25302	yes	ccf hhd other Type 2 diabetic mellitus, disorder of kidney and ureter	no	no	no
23	female	somecollege	0	125	76	88	59	165	no	no	no	no	no	no	no	no	no	yes	yes	no	no	no	yes	no	chestpain	sob jawpain armpain	7.1	yes	no	no	49	no		no		0	no	mi	no	no	no
54	female	none	0	149	82	68	40	168	no	no	no	yes	yes	no	no	no	no	yes	no	no	no	yes	yes	no	sob	chestpain palpitations genweakness	5.6	yes	no	no	330	yes	473	no		17.2303	yes	other Pulmonary oedema and CKD	no	no	no
20	female	somecollege	0	104	70	102	46	161	no	no	no	no	no	no	no	no	no	no	no	no	no	no	yes	no	chestpain	sob dizziness	5.4	yes	no	no	49	no		no		0	no	angina	no	no	no
90 or greater	female	none	0	122	73	111	45	160	no	no	no	no	yes	no	yes	no	no	yes	yes	no	no	no	yes	yes	sob	genweakness	4.3	yes	no	no	75	yes	75	yes	Ceftriaxone and metronidazole	44.8059	yes	other pneumonia Stroke	yes	yes	no
56	female	completedprimary	50000	165	98	66	87	168	no	yes	no	yes	yes	no	no	no	yes	yes	yes	yes	yes	yes	yes	no	chestpain	sob jawpain genweakness backpain	14.6	yes	yes	no	49	no		no		74.556	no	hhd other Diabetes mellitus type 2	no	no	no
76	female	none	0	105	78	80	48	158	no	no	no	no	no	no	no	no	no	no	no	no	no	no	yes	no	chestpain	sob backpain armpain other Difficult in swallowing	4.3	yes	no	no	49	no		yes		0	no	other Malignant neoplasm of oesophagus	no	no	no
56	female	none	0	148	87	80	40	168	no	no	no	no	no	yes	no	no	no	yes	no	no	no	yes	yes	no	sob	chestpain palpitations	5	yes	no	no	473	yes	473	yes		11.7907	yes	other Pulmonary oedema and CKD	no	no	no
56	female	none	0	140	80	96	40	168	no	no	no	yes	no	no	no	no	no	no	no	yes	no	yes	yes	no	sob	chestpain	6.8	yes	no	no	287	yes	351	yes	Oxygen therapy	11.7907	yes	ccf other CKD and PE	no	no	no
68	female	someprimary	0	164	100	102	65	165	no	no	no	no	yes	no	no	no	no	yes	no	no	no	yes	yes	no	chestpain	nauseavomiting jawpain abdominalpain	7.8	yes	no	no	49	no		no		0	no	hhd pud	no	no	no
72	male	completedcollege	0	174	97	81	64	166	no	no	no	no	yes	no	no	no	yes	yes	no	yes	no	no	yes	no	sob	sob chestpain cough palpitations legswelling	21.8	yes	yes	no	75	yes	75	yes	Lasix, ceftriaxone, zinc sulphate, vitamin c, azithromycine and dexamethasozone, clopidogrel	15.6638	yes	pneumonia	yes	yes	no
24	female	somecollege	0	135	86	109	68	169	no	yes	no	no	no	no	no	no	no	no	no	no	no	no	yes	no	chestpain	palpitations	4.6	yes	no	no	49	no		no	Tramadol injection	49.8809	yes	other Endocarditis	no	no	no
62	female	completedprimary	50000	115	75	115	53	154	no	no	no	no	yes	no	no	no	yes	yes	no	yes	no	no	yes	no	chestpain	genweakness	14.7	yes	yes	no	49	no		no	TRAMADOL	13.7111	yes	angina	yes	no	no
75	male	completedprimary	30000	159	89	104	65	162	no	no	no	no	no	no	no	no	yes	no	no	no	no	no	yes	no	genweakness	sob cough	28.4	yes	yes	no	49	no		no	ACTRAPID	87.1932	no	other TYPE 2 DIABETES MELLITUS	no	no	no
68	male	completedprimary	0	127	68	120	79	174	no	yes	no	no	no	no	no	no	yes	no	no	yes	no	no	yes	no	other	sob chestpain genweakness	20.8	yes	yes	no	49	no		no	Insulin, normal saline, azithromycine zinc sulphate	48.9018	yes	pneumonia other Diabetes mellitus	no	no	no
52	male	completedprimary	350000	132	78	71	64	164	no	yes	no	yes	yes	yes	no	no	no	yes	no	no	no	no	yes	no	cough	chestpain palpitations	5.1	no	no	no	49	no		no		93.6245	no	htn pneumonia	no	no	no
43	male	completedcollege	500000	140	70	86	67	169	no	no	no	no	no	no	no	no	no	no	no	no	no	no	yes	no	sob	headache	5.7	yes	no	no	49	no		yes	Atorvastatin	96.3202	no	mi other PE	no	no	no
76	female	completedcollege	450000	181	106	44	92	168	no	yes	no	no	yes	no	no	no	no	yes	no	no	no	no	yes	no	chestpain	sob cough backpain	6.9	yes	no	no	49	no		no		62.9908	no	ihd	no	no	no
72	male	completedprimary	30000	153	107	93	51	154	no	yes	no	no	no	no	no	no	no	no	no	no	no	no	yes	yes	chestpain	abdominalpain cough sob	5.9	yes	no	no	110	yes	101	no	NIFEDIPINE, DEXAMETHASONE	78.2846	no	pneumonia	no	no	no
63	male	completedprimary	100000	135	93	89	64	165	no	no	no	no	yes	no	no	no	no	yes	no	no	no	no	yes	no	sob	legswelling other genweakness ABDOMINAL SWELLING	5.3	yes	no	no	75	no	75	yes	LASIX	9.57892	yes	hhd other CHRONIC KIDNEY DISEASE	no	no	no
49	male	completedprimary	100000	176	94	79	65	169	no	yes	no	no	yes	no	no	no	no	no	no	no	no	no	yes	no	sob	abdominalpain sob palpitations legswelling	9.2	yes	no	no	75	yes	75	yes	Nifedipine, losartan	2.2674	yes	hhd	no	no	no
63	male	completedprimary	50000	145	95	97	60	170	no	no	no	no	no	no	no	no	no	no	no	no	no	no	yes	no	chestpain	sob genweakness headache	7.1	yes	no	no	0	no		yes		97.7003	no	other Bacterial pneumonia, pleural effusion	no	no	no
75	male	none	0	130	82	72	67	170	yes	yes	no	no	no	no	no	no	no	no	no	no	no	no	yes	no	sob	chestpain cough abdominalpain nauseavomiting legswelling	6	yes	no	no	0	no		yes	Bisoprolol Clopidogrel and lasix	81.1458	no	ccf	yes	no	yes
78	male	completedprimary	0	131	70	132	72	169	no	no	no	no	yes	no	no	no	yes	yes	no	no	no	no	yes	no	chestpain	sob abdominalpain cough other Shivering	11.1	no	yes	no	250	yes	358	yes	Isosorbide dinitrate, clopidogrel	59.2775	yes	mi other ccf Bacterial pneumonia	yes	yes	no
84	female	completedprimary	0	172	91	100	85	172	no	no	no	no	yes	no	no	no	no	yes	no	no	no	no	yes	no	chestpain	abdominalpain sob legswelling jawpain	8	yes	no	no	0	no		no	Tramadol injection start Pantoprazole injection start	33.432	yes	other Electrolyte imbalance	no	no	no
75	male	someprimary	250000	145	49	53	60	168	no	yes	no	no	no	no	no	no	no	yes	no	no	no	no	yes	no	sob	genweakness palpitations legswelling	8.4	yes	no	no	75	yes	75	no	LASIX	30.1965	yes	ccf other FEBUXOSTAT	no	no	no
81	male	completedcollege	0	175	81	90	65	168	no	no	no	no	yes	no	no	yes	no	no	no	no	no	no	yes	no	sob	cough legswelling	6.8	yes	no	no	0	no		no	Sulbutamol nebulizer	80.4124	no	pneumonia htn	no	no	no
58	female	completedprimary	0	145	92	85	110	170	no	yes	no	no	yes	no	no	no	yes	yes	no	yes	no	no	yes	no	chestpain	cough headache	4.3	no	no	no	0	no		no	Ceftriaxone injection	107.059	no	htn mi pneumonia pud	no	no	no
44	female	completedprimary	150000	184	92	86	72	168	no	no	no	yes	yes	no	no	no	yes	yes	no	yes	no	no	yes	yes	sob	chestpain genweakness legswelling abdominalpain	10.8	yes	no	no	284	yes	250	yes		8.15951	yes	hhd pneumonia	no	no	no
46	female	somesecondary	250000	146	87	95	65	166	no	no	no	no	no	no	no	no	no	no	no	no	no	no	yes	no	chestpain	sob backpain	6.3	yes	no	no	0	no		no	Morphine Clopidogrel and atorvastatin	0	no	mi other Chain pain	no	no	no
72	male	completedcollege	700000	136	53	42	71	167	no	no	no	no	yes	no	no	no	yes	yes	yes	no	no	no	yes	no	sob	genweakness abdominalpain	10.3	yes	no	no	128	yes	120	no		15.1858	yes	hhd other CHRONIC KIDNEY, TYPE 2 DIABETES MELLITUS	no	no	no
58	male	completedcollege	600000	135	78	115	85	169	no	no	no	no	no	no	no	no	yes	no	no	yes	no	no	yes	no	chestpain	sob genweakness headache	24.8	yes	yes	no	49	no		yes	CEFTRIAXONE,INSULIN, AZITHROMYCIN,VITAMIN C, VITAMIN D, ZINC SULPHATE, HEPARIN	78.0648	no	pneumonia other STROKE, VITAMIN DEFFICIENCY, DIABETES MELLITUS	yes	yes	no
88	female	someprimary	10000	129	77	53	79	163	no	no	no	yes	yes	no	no	no	no	yes	no	no	no	no	yes	yes	chestpain	abdominalpain chestpain genweakness	6.5	yes	no	no	49	no		yes		46.1926	yes	hhd	no	no	no
86	male	completedcollege	50000	190	80	75	65	169	no	yes	no	no	yes	no	yes	no	no	yes	no	no	no	no	yes	yes	palpitations	sob palpitations loc genweakness	6.9	no	no	no	49	no		yes	Lasix nifedipine	73.7181	no	hhd other Aspiration of fluid, stroke not specified as haemorrhage or infraction	yes	yes	no
73	female	completedprimary	0	137	68	55	110	160	no	no	no	no	yes	no	no	no	no	no	no	no	no	no	yes	no	genweakness	sob loc genweakness chestpain	7.3	yes	no	no	49	no		yes	IV fluid	67.0758	no	hhd ccf	no	no	no
60	male	completedcollege	200000	87	47	80	60	177	no	yes	no	no	no	no	no	no	yes	no	no	no	no	no	yes	dn	genweakness	sob genweakness legswelling	7.9	no	yes	no	49	no		yes	IV fluid,spironolactone 25mg, Fluconazole (lasix)40mg tabs	119.456	no	hhd other Ascites, Other diseases of liver	yes	no	no
70	male	someprimary	60000	104	54	107	54	169	no	yes	no	no	no	no	no	no	no	no	no	no	no	no	yes	no	chestpain	chestpain palpitations armpain	9.3	yes	no	no	49	no		no	Meloxicam 7.5mg tabs, Glucosamine 500mg, chondrioting/Collier oil Capsules 400mg	114.858	no	other Pain in thoracic spine	no	no	no
49	female	completedprimary	50000	184	108	98	115	178	no	no	no	no	yes	no	no	no	no	no	no	no	no	no	yes	no	chestpain	cough	6.9	yes	no	no	75	yes	75	no	Hydralazine 25mg, nifedipine 20mg,amlodipine	6.53225	yes	mi hhd	no	no	no
34	female	completedcollege	300000	141	86	73	114	164	yes	yes	no	no	no	no	no	no	no	no	no	no	no	no	yes	yes	chestpain	chestpain legswelling	7.3	yes	no	no	49	no		no		0	no	ihd	no	no	no
76	male	completedprimary	100000	95	15	93	52	165	no	yes	no	yes	yes	no	no	no	no	no	no	no	no	no	yes	dn	sob	chestpain sob legswelling cough genweakness abdominalpain	7.3	yes	no	no	49	no		yes	IV dopamine 200mg	40.3956	yes	ccf other Chronic renal failure	yes	yes	no
87	male	completedprimary	100000	147	64	69	74	165	no	yes	no	no	yes	no	no	no	no	no	no	no	no	no	yes	no	sob	chestpain sob cough	7.4	yes	no	no	49	no		yes		46.2961	yes	hhd other Hyperplasia of prostate	no	no	no
37	female	completedprimary	250000	113	65	81	65	165	no	yes	no	no	no	no	no	no	no	yes	no	no	no	no	yes	no	chestpain	sob nauseavomiting genweakness	6.2	yes	no	no	0	no		no	Tramadol	0	no	other Chest pain	no	no	no
63	female	somecollege	20000	135	51	85	140	165	no	no	no	yes	yes	no	no	no	yes	yes	yes	no	no	no	yes	no	sob	legswelling genweakness cough other ABDOMINAL SWELLING	7.2	no	yes	no	49	no		yes	LASIX	27.1556	yes	ccf	no	no	no
80	male	completedcollege	0	123	85	99	70	168	no	no	no	no	no	no	no	no	no	no	no	no	no	no	yes	no	sob	chestpain	7.9	yes	no	no	0	no		no	Sulbutamol nebulizer	50.2189	yes	hhd asthma	no	no	no
78	male	completedcollege	0	139	80	92	73	172	no	yes	no	no	yes	no	no	no	yes	yes	no	yes	no	no	yes	dn	sob	cough genweakness other Slight swelling on the face	6.9	yes	no	no	75	yes	75	no		28.5851	yes	hhd	no	no	no
51	female	none	50000	132	58	53	67	165	no	no	no	no	no	no	no	no	no	no	no	no	no	no	yes	no	chestpain	other Leg pain	5.9	yes	no	no	0	no		no	Tramadol injection start	79.2834	no	other Radiculopathy	no	no	no
89	male	someprimary	0	117	67	116	75	166	no	no	no	no	yes	no	no	no	no	yes	no	no	no	no	yes	no	sob	cough loc legswelling other Cold extremities	4.7	yes	no	no	196	yes	188	yes	Ipatropium Sulbutamol nebulizer and ceftriaxone	36.1219	yes	htn ihd other CKD	yes	yes	no
83	female	completedprimary	0	185	59	98	98	167	no	no	no	no	yes	no	no	no	yes	yes	yes	yes	no	no	yes	no	sob	chestpain backpain dizziness legswelling	6.9	yes	no	no	0	no		yes	Sulbutamol nebulizer, lasix and hydrocortisone	69.2126	no	ccf	no	no	no
33	female	completedsecondary	0	108	39	86	53	162	no	no	no	no	no	no	no	no	no	yes	yes	no	no	no	yes	no	palpitations	chestpain sob armpain legswelling	6.2	yes	no	no	250	yes	223	yes		128.505	no	ccf	no	no	no
66	male	completedprimary	100000	140	85	82	64	161	no	yes	yes	no	no	no	no	no	no	no	no	no	no	no	yes	no	sob	chestpain cough abdominalpain	4.8	yes	no	no	49	no		yes	CEFTRIAXONE,DEXAMETHASONE,HEPARIN,ASPIRIN,ZINC SULPHATE,VITAMIN C, VITAMIN D	94.7652	no	pneumonia other PULMONARY EDEMA	yes	yes	no
90 or greater	female	someprimary	10000	127	95	67	91	159	no	no	no	no	no	no	no	no	no	no	no	no	no	no	yes	no	chestpain	sob palpitations genweakness	6.5	yes	no	no	49	no		yes	CEFTRIAXONE,DEXAMETHASONE,HEPARIN, VITAMIN D, VITAMIN C, IVERMECTIN,AZITHROMYCIN	0	no	mi pneumonia	yes	yes	no
62	female	completedprimary	0	110	60	65	85	167	no	no	no	no	yes	no	no	yes	yes	yes	no	yes	no	no	yes	no	sob	chestpain	9.4	yes	no	no	75	yes	75	yes	Oxygen therapy	30.5745	yes	hhd angina other Diabetes mellitus type 2	no	no	no
60	female	completedprimary	0	132	85	86	75	166	no	no	no	no	yes	no	no	no	no	yes	no	no	no	no	yes	no	sob	chestpain cough	5.6	yes	no	no	0	no		yes	Oxygen therapy, ceftriaxone injection and dexamethasozone	11.6512	yes	ccf pneumonia	no	no	no
45	female	completedprimary	0	149	90	76	61	163	no	yes	no	no	no	no	no	no	no	no	no	no	no	no	yes	yes	chestpain	headache genweakness	7.7	yes	no	yes	0	no		yes	Pethidine injection Isosorbide dinitrate Metroclopamide	97.0267	no	angina ihd	no	no	no
24	male	somecollege	100000	136	80	106	56	169	no	no	no	no	no	no	no	no	no	no	no	no	no	no	yes	no	chestpain	sob genweakness headache abdominalpain backpain sweating palpitations	6	yes	no	no	49	no		no		32.359	yes	ccf pneumonia other TACHYCARDIA, THYROTOXICOSIS	no	no	no
68	male	someprimary	10000	193	129	121	53	160	no	no	no	no	yes	no	no	no	no	yes	yes	no	no	no	yes	no	sob	other cough genweakness palpitations legswelling ABDOMINAL SWELLING	9.4	yes	no	no	49	no		yes		38.4983	yes	hhd	no	no	no
69	male	somecollege	50000	166	90	86	63	169	no	no	no	no	yes	no	no	no	yes	yes	no	yes	no	no	yes	dn	sob	genweakness other HEART BURN	34	yes	yes	no	49	no		yes		49.917	yes	htn pneumonia other DIABETES MELLITUS	yes	yes	no
56	female	completedprimary	60000	167	106	75	86	167	no	yes	no	no	no	no	no	no	no	no	no	no	no	no	yes	no	chestpain	sob backpain genweakness sweating	5.2	yes	no	no	49	no		no	NIFEDIPINE	63.0442	no	pneumonia other HYPERTENSION, GOUT,DIETARY ZINC DEFICIENCY,	no	no	no
60	male	completedcollege	3000000	181	92	101	85	170	no	yes	no	no	yes	no	no	no	yes	yes	no	yes	no	no	yes	no	chestpain	sob genweakness sweating palpitations backpain	11.5	yes	yes	no	49	no		yes	CEFTRIAXONE, DEXAMETHASONE	64.8811	no	pneumonia	no	no	no
44	male	completedcollege	600000	134	82	91	117	181	no	yes	no	no	yes	no	no	no	yes	yes	no	no	no	no	yes	no	genweakness	sob cough nauseavomiting palpitations	14.9	yes	yes	no	49	no		yes	CEFTRIAXONE, DEXAMETHASONE	74.043	no	pneumonia	no	no	no
81	female	completedprimary	0	135	85	98	86	166	no	no	no	no	yes	no	no	no	no	yes	yes	no	yes	no	yes	no	chestpain	sob palpitations genweakness nauseavomiting	6.2	yes	no	no	75	yes	75	yes	Metroclopamide and rabeprazole	29.3113	yes	pud htn hhd other Pulmonary embolism	no	no	no
57	female	completedprimary	0	119	67	60	84	167	no	yes	no	yes	yes	no	no	no	yes	yes	yes	yes	no	no	yes	no	chestpain	cough armpain	7.8	yes	no	no	0	no		no		74.0938	no	ihd	no	no	no
50	female	completedcollege	450000	126	98	103	77	166	no	no	no	no	yes	no	no	no	no	yes	no	no	no	no	yes	no	chestpain	backpain genweakness cough	6.9	yes	no	no	0	no		no	Pethidine	92.4225	no	htn pneumonia	no	no	no
89	male	completedprimary	0	135	80	85	75	169	no	no	no	no	yes	no	no	no	no	yes	no	no	no	no	yes	no	sob	abdominalpain genweakness	5.6	yes	no	no	0	no		no	Lasix and tapping	25.6256	yes	hhd other Ascites	no	no	no
23	female	somecollege	0	124	74	85	58	166	no	no	no	no	no	no	no	no	no	no	no	no	no	no	yes	yes	chestpain	genweakness dizziness cough	5.6	yes	no	no	0	no		no		135.978	no	other Syncope	no	no	no
77	male	completedsecondary	0	132	85	86	89	170	no	no	no	no	yes	no	no	no	no	yes	no	no	no	no	yes	no	chestpain	backpain armpain	6.2	yes	no	no	0	no		no	Isosorbide dinitrate	56.549	yes	angina hhd	no	no	no
90 or greater	male	completedprimary	0	158	85	56	75	169	no	yes	no	no	yes	no	no	no	no	yes	no	no	no	no	yes	yes	legswelling	chestpain sob cough	5.6	yes	no	no	0	no		no	Lasix	29.4989	yes	hhd other Malignant neoplasm of prostate	no	no	no
82	female	someprimary	0	111	85	85	86	164	no	no	no	no	yes	no	no	no	yes	yes	no	no	no	no	yes	no	chestpain	backpain cough	14	no	yes	no	0	no		no	Normal saline	45.7654	yes	other Type 2 diabetes mellitus and refractory anaemia	no	no	no
81	male	someprimary	0	134	52	60	61	177	no	no	no	yes	yes	no	no	no	no	no	no	no	no	no	yes	no	other	sob	7.9	yes	no	no	49	no		yes	Furosemide injection,Dextrose infusion 50%	29.634	yes	hhd other Chronic kidney disease , Hyperkalaemia	no	no	no
72	female	none	0	126	70	59	85	155	yes	no	yes	yes	yes	no	no	yes	no	no	no	no	no	no	yes	no	backpain	headache legswelling	6.4	yes	no	no	49	no		no	Lasix Lisinopril oral dosage 5mg	28.3135	yes	ccf other Peptic Alcester, site unspecified	no	no	no
72	female	someprimary	0	163	74	81	85	175	no	no	no	yes	yes	no	no	no	yes	no	no	no	no	no	yes	dn	chestpain	chestpain sob legswelling	10.1	yes	no	no	49	no		no		15.2716	yes	hhd other Chronic kidney disease stage 4. Type two Diabetic mellitus	no	no	no
38	male	completedprimary	50000	160	50	51	73	178	no	yes	no	no	yes	no	no	no	no	no	no	no	no	no	yes	no	sob	chestpain sob legswelling palpitations genweakness	6.5	yes	no	no	888	yes	798	yes		123.998	no	hhd	no	no	no
52	female	completedprimary	20000	143	94	86	73	165	no	no	yes	yes	yes	no	no	no	no	no	no	no	no	no	yes	no	sob	chestpain sob legswelling	5.6	yes	no	no	49	no		no		99.9031	no	mi	no	no	no
82	male	completedsecondary	300000	186	91	87	96	156	no	yes	no	no	no	no	no	no	no	no	no	no	no	no	yes	no	chestpain	chestpain sob	6.1	yes	no	no	730	yes	1362	yes	Isosorbide 10mg, clopidogrel 75mg	57.1965	yes	mi	no	no	no
36	male	completedcollege	1000000	110	56	98	79	175	no	no	no	no	no	no	no	no	no	no	no	no	no	no	yes	no	chestpain	abdominalpain dizziness armpain palpitations headache genweakness	7.1	yes	no	no	49	no		no		112.797	no	pud angina	no	no	no
60	female	completedprimary	0	97	65	86	49	154	no	no	no	yes	no	no	no	no	no	no	no	no	no	no	yes	yes	sob	chestpain sob legswelling	10.9	yes	no	no	49	no		no		55.6399	yes	ccf other Ascites	no	no	no
43	female	completedprimary	400000	151	89	99	71	170	no	no	yes	no	no	no	no	no	no	no	no	no	no	no	yes	no	chestpain	chestpain sob	4.5	yes	no	no	49	no		no		49.1996	yes	other Refractory anaemia, unspecified	no	no	no
42	male	completedsecondary	300000	216	138	113	95	165	yes	yes	no	no	yes	no	no	no	no	no	no	no	no	no	yes	no	chestpain	chestpain sob nauseavomiting palpitations	7.5	yes	no	no	75	yes	75	yes	Nifedipine, isosorbide	8.43684	yes	mi hhd other Chronic kidney disease	no	no	no
68	male	completedprimary	50000	138	77	79	63	162	no	no	yes	no	no	no	no	no	no	no	no	no	no	no	yes	no	sob	chestpain sob	6.3	yes	no	no	49	no		no		88.4459	no	other Refractory anaemia, unspecified, Hyperplasia of prostate	no	no	no
35	male	someprimary	450000	145	97	56	71	164	no	no	no	no	yes	no	no	no	no	no	no	no	no	no	yes	no	chestpain	abdominalpain	5.5	yes	no	no	0	no		no	Pantoprazole	90.0697	no	pud	no	no	no
88	male	someprimary	0	156	89	89	65	168	no	no	no	yes	yes	no	no	no	yes	yes	no	no	no	no	yes	no	sob	chestpain abdominalpain	14.8	yes	yes	no	75	yes	115	yes	Lasix, oxygen therapy and hydrocortisone injection	18.3104	yes	hhd other Adult respiratory distress syndrome	yes	yes	no
52	female	none	0	123	72	101	51	168	yes	no	no	yes	no	no	no	no	no	no	no	no	no	no	yes	no	chestpain	sob chestpain	6.1	yes	no	no	0	no		yes		0	no	other Thyrotoxicosis	no	no	no
43	male	completedprimary	350000	156	104	126	72	174	no	no	no	yes	yes	no	no	no	no	no	no	no	no	no	yes	no	sob	chestpain genweakness palpitations backpain	7.7	yes	no	no	215	yes	250	yes	Ceftriaxone, sulbactam and dexamethasozone	1.8007	yes	hhd pneumonia	yes	yes	no
51	female	completedprimary	0	152	85	86	125	168	no	no	no	yes	yes	no	no	no	no	no	no	no	no	no	yes	no	sob	chestpain cough legswelling	5.6	yes	no	yes	0	no		yes	Oxygen therapy	70.5176	no	pneumonia other Cardiomyopathy	no	no	no
35	female	somesecondary	50000	125	82	83	137	172	no	no	no	no	no	no	no	no	no	no	no	no	no	no	yes	no	cough	chestpain sob genweakness palpitations	8.7	yes	no	no	49	no		yes	CEFTRIAXONE, DEXAMETHASONE, VITAMIN C, ZINC SULPHATE, AZITHROMYCIN	119.458	no	pneumonia	no	no	no
60	male	completedprimary	20000	131	77	91	60	167	no	no	no	no	no	no	no	no	yes	yes	no	yes	no	no	yes	no	abdominalpain	sob genweakness palpitations legswelling	17.1	yes	yes	no	75	yes	158	no		34.4092	yes	other hhd pneumonia DIABETES MELLITUS,ANAEMIA,ASCITES,ACUTE APPENDICITIS,	yes	yes	no
21	male	completedprimary	15000	139	75	111	63	172	no	yes	no	no	no	no	no	no	no	no	no	no	no	no	yes	no	abdominalpain	sob genweakness palpitations	6.7	yes	no	no	49	no		yes	CEFTRIAXONE, METRONIDAZOLE ,PANTOPRAZOLE	126.864	no	pud other INTESTINAL OBSTRUCTION	no	no	no
22	male	somecollege	0	123	66	84	55	170	no	no	no	no	no	no	no	no	no	no	no	no	no	no	yes	no	chestpain	chestpain headache palpitations	6.7	yes	no	no	49	no		no		0	no	mi ihd	no	no	no
68	male	completedsecondary	0	181	103	91	100	170	no	no	no	no	yes	no	no	no	yes	no	yes	yes	no	no	yes	no	chestpain	legswelling chestpain	13.3	yes	yes	no	49	no		no	Nifedipine retard 20mg	16.343	yes	other Essential (primary)hypertension	no	no	no
31	male	completedprimary	90000	188	117	101	120	175	yes	yes	no	yes	yes	no	no	no	no	no	no	no	no	no	yes	yes	sob	palpitations loc legswelling sob	6.1	no	no	no	49	no		yes	Furosemide injection 10mg/ml	108.195	no	ccf other Pleural effusion, hepatorenal syndrome ,pericardial effusion	no	no	no
53	male	completedcollege	2200000	133	94	90	79	171	no	no	yes	no	yes	yes	no	yes	no	yes	no	no	no	no	yes	yes	chestpain	sob cough	5.4	yes	no	no	49	no		no		67.768	no	pneumonia	no	no	no
70	female	completedprimary	0	131	84	75	76	166	no	no	no	yes	yes	no	no	no	no	no	no	no	no	no	yes	no	headache	chestpain backpain	8.8	yes	no	no	0	no		no	Ibrufen and paracetamol	59.3315	yes	other Cluster headache syndrome	no	no	no
82	female	completedprimary	0	160	79	86	72	168	no	no	no	no	yes	no	no	no	yes	yes	no	no	no	no	yes	no	armpain	backpain chestpain headache dizziness jawpain	31.2	yes	yes	no	0	no		no	Actrapid insulin start	41.9054	yes	hhd other Type 2 diabetes mellitus	no	no	no
27	male	completedsecondary	200000	135	72	90	78	172	no	yes	no	no	no	no	no	no	no	no	no	no	no	no	yes	no	chestpain	armpain jawpain genweakness sweating	6.1	yes	no	no	0	no		no		0	no	angina pud	no	no	no
62	female	completedprimary	0	162	82	86	72	168	no	no	no	no	yes	no	no	no	no	no	no	no	no	no	yes	yes	abdominalpain	sob chestpain legswelling cough	7.2	yes	no	no	0	no		yes		18.8416	yes	other Acute kidney injury	yes	yes	no
35	female	completedsecondary	250000	132	85	85	90	165	no	no	no	no	no	no	no	no	no	no	no	no	no	no	yes	no	chestpain	sob armpain palpitations	5.2	yes	no	no	0	no		no		0	no	angina	no	no	no
88	male	someprimary	50000	97	51	32	55	159	yes	no	no	no	no	no	no	no	no	no	no	no	no	no	no	no	sob	headache backpain chestpain genweakness armpain cough palpitations jawpain legswelling	9.8	yes	no	no	158	yes	150	yes	PARACETAMOL CEFTRIAXONE, HYDROCORTISONE, VITAMIN C, ZINC SULPHATE	41.7059	yes	pneumonia other PULMONARY EMBOLISM, VITAMIN DEFICIENCY, ZINC DEFICIENCY	yes	yes	no
82	female	someprimary	0	161	85	89	75	165	no	no	no	yes	yes	no	no	no	yes	no	no	no	no	no	yes	no	headache	chestpain palpitations nauseavomiting diarrhea genweakness	30	yes	yes	no	0	no		no	Insulin inj and normal saline	41.9054	yes	pud htn other Hyperglycemia	no	no	no
62	female	completedsecondary	70000	138	76	89	62	164	no	no	no	no	no	no	no	no	no	no	no	no	no	no	yes	dn	chestpain	headache backpain dizziness armpain palpitations	8.6	yes	no	no	49	no		yes	MORPHINE PANTOPRAZOLE	88.8577	no	mi angina	no	no	no
83	female	someprimary	20000	115	76	71	60	163	no	no	no	no	yes	no	no	no	yes	no	no	yes	no	no	yes	dn	sob	genweakness legswelling loc	12.8	yes	yes	no	277	yes	371	yes	CEFTRIAXONE	51.941	yes	mi other PULMONARY EMBOLISM	no	no	no
47	male	completedprimary	400000	157	107	90	88	170	no	no	no	no	no	no	no	no	no	no	no	no	no	no	yes	no	chestpain	headache sob genweakness other LOWER LIMB WEAKNESS	6.8	yes	no	no	49	no		yes	CEFTRIAXONE	71.8822	no	mi	no	no	no
57	female	completedprimary	60000	113	80	64	95	170	no	no	no	no	no	no	no	yes	no	no	no	no	no	no	yes	no	chestpain	headache chestpain genweakness	6.3	yes	no	no	49	no		no		103.273	no	other Stroke unspecified	no	no	no
59	male	completedprimary	150000	136	77	96	70	185	yes	yes	no	no	no	no	no	no	yes	no	no	no	no	no	yes	no	sob	sob genweakness palpitations	18.6	yes	yes	no	49	no		yes		76.6318	no	other Other diabetic mellitus ketoacidosis	no	no	no
74	male	someprimary	0	149	107	64	74	174	no	yes	no	yes	yes	no	no	no	no	no	no	no	no	no	yes	yes	sob	abdominalpain legswelling	3.8	yes	no	no	39	no		no	Lasix	87.7371	no	hhd	no	no	no
63	female	completedprimary	50000	120	60	110	80	159	no	no	no	no	no	no	no	no	no	no	no	no	no	no	yes	no	genweakness	sob chestpain backpain abdominalpain headache other NECK PAIN	3	yes	no	no	40	no		no	CEFTRIAXONE	85.2442	no	hhd pneumonia other DIETARY ZINC DEFICIENCY, VITAMIN DEFICIENCY, CHEST PAIN	no	no	no
52	female	completedcollege	0	147	86	56	63	166	no	no	no	yes	yes	no	no	no	no	yes	no	no	no	yes	yes	yes	sob	cough other Unable to pass urine	6.4	yes	no	no	46	yes	46	yes	Oxygen therapy and lasix	39.3892	yes	hhd other Bacterial pneumonia	yes	yes	no
86	female	someprimary	50000	99	56	84	79	151	no	no	no	yes	yes	no	no	no	no	yes	no	no	no	yes	yes	yes	genweakness	abdominalpain backpain chestpain sob nauseavomiting armpain cough palpitations legswelling	5.4	yes	no	no	39	no		no	TRAMADOL PANTOPRAZOLE	26.5303	yes	ccf pud ihd other HYPERLIPIDAEMIA	no	no	no
51	male	completedprimary	50000	187	111	112	60	160	no	no	no	no	yes	no	no	no	yes	no	no	no	no	no	yes	no	sob	sob chestpain palpitations legswelling	16.1	no	yes	no	176	yes	188	yes	Nitroglycerin spry two puff, sulbutamol	34.2178	yes	ccf other Type 2 Diabetic mellitus	no	no	no
63	female	completedprimary	0	152	101	86	61	155	no	no	no	yes	yes	no	no	no	no	no	no	no	no	no	yes	no	sob	chestpain backpain jawpain armpain	6.7	yes	no	no	39	no		no	Oxygen therapy	58.0785	yes	hhd	no	no	no
27	female	somesecondary	90000	122	91	113	55	159	no	no	no	yes	no	no	no	no	no	no	no	no	no	no	yes	no	chestpain	abdominalpain sob genweakness cough legswelling palpitations armpain headache backpain	5.7	yes	no	no	39	no		yes	LASIX, METOPROLOL	92.0463	no	ccf other HEPATIC FAILURE	no	no	no
56	male	completedcollege	5000000	135	84	69	69	165	no	yes	no	no	yes	no	no	no	no	yes	yes	no	no	no	yes	no	chestpain	other Exertion dypnea	4.6	yes	no	no	39	no		no		69.4824	yes	hhd ihd	no	no	no
39	female	completedprimary	60000	119	94	109	78	169	no	no	no	no	no	no	no	no	no	no	no	no	no	no	yes	no	genweakness	abdominalpain backpain chestpain sob nauseavomiting dizziness headache armpain palpitations legswelling	5.5	yes	no	no	39	no		no		0	no	ccf	no	no	no
64	female	completedsecondary	0	163	92	94	46	152	no	no	no	no	yes	no	no	no	yes	yes	no	yes	no	no	yes	no	chestpain	backpain genweakness nauseavomiting	15.9	yes	yes	no	39	no		no	Normal saline fluid	80.4977	no	other Diabetes mellitus type 2 without medication	no	no	no
61	female	completedprimary	60000	113	87	116	85	156	yes	yes	no	no	yes	no	no	no	no	no	no	no	no	no	yes	no	chestpain	headache palpitations	5.8	no	no	no	39	no		no	Clopidogrel	92.7235	no	mi hhd	no	no	no
78	female	someprimary	30000	127	89	87	81	171	no	no	no	yes	yes	no	no	no	no	yes	yes	no	no	no	yes	no	sob	backpain chestpain genweakness dizziness sweating cough palpitations legswelling other Abdominal swelling	5.4	yes	no	no	39	no		yes	Lasix	76.3222	no	ccf	no	no	no
62	male	completedcollege	0	145	86	86	59	172	yes	yes	no	yes	no	no	no	no	yes	no	no	no	no	no	yes	no	sob	chestpain other Painful during swallowing	7.8	no	yes	no	39	no		yes	Oxygen therapy	99.5293	no	pneumonia other Malignancy of neoplasm of esophageal	yes	yes	no
82	male	completedsecondary	0	120	50	86	58	174	no	no	no	yes	no	no	no	no	no	yes	no	no	no	no	yes	no	sob	backpain	6.9	yes	no	no	39	no		no	Oxygen therapy and lasix injection	22.7866	yes	hhd	no	no	no
73	male	completedprimary	20000	123	86	88	71	171	no	no	no	yes	yes	no	no	no	no	yes	no	no	no	no	yes	dn	other	sob genweakness cough palpitations	5.4	yes	no	no	106	no	82	yes		27.515	yes	ccf other Hyperplasia of prostate	yes	yes	no
78	female	completedcollege	0	185	89	95	66	150	no	no	no	yes	yes	no	no	no	no	yes	no	no	no	no	yes	yes	sob	chestpain other cough legswelling General body itching	9.6	yes	no	no	39	no		no		33.7998	yes	hhd	no	no	no
62	female	completedprimary	60000	131	94	162	82	160	no	yes	no	no	no	no	no	no	no	no	no	no	no	no	yes	no	sob	sob legswelling palpitations	5.4	yes	no	no	39	no		yes	Digoxine 0.25 meteprolol 59mg, clopidogrel 159ng	80.1673	no	other Other cardiac arrhythmia Atrial fibrillation and flutter	no	no	no
65	female	completedprimary	0	147	56	96	117	157	no	no	yes	no	yes	no	no	no	yes	no	no	no	no	no	yes	no	sob	chestpain palpitations genweakness sob	9.8	no	yes	no	39	no		no	Lasix Furosemide	0	no	ccf	no	no	no
68	male	completedprimary	0	186	102	94	78	166	no	no	no	no	yes	no	no	no	yes	yes	no	yes	no	no	yes	no	sob	chestpain cough backpain	8.1	yes	no	no	154	yes	207	yes	Carvedilol , isosorbide dinitrate Clopidogrel ,atorvastatin , lasix and pantoprazole	11.3014	yes	mi hhd other CKD and Pulmonary oedema	no	no	no
56	female	completedcollege	600000	191	104	86	94	166	no	no	no	no	no	yes	no	no	no	no	yes	no	no	yes	yes	yes	chestpain	sob armpain palpitations jawpain headache	5.4	yes	no	no	39	yes	39	no	Nifedipine, isosorbide dinitrate Atorvastatin	16.7239	yes	mi hhd	no	no	no
69	male	completedprimary	0	154	55	90	75	156	no	yes	no	no	yes	no	no	no	no	no	no	no	no	no	yes	yes	sob	chestpain sob legswelling palpitations cough	4.4	yes	no	no	55	yes	63	yes		0	no	ccf hhd other Chronic renal failure	yes	yes	no
50	female	completedprimary	0	93	56	98	52	165	no	yes	no	yes	no	no	yes	no	no	yes	no	no	no	no	yes	no	sob	chestpain armpain cough sweating	7.6	yes	no	no	46	yes	55	yes	Oxygen therapy	63.7739	no	other pneumonia Dilated cardiomyopathy	no	no	no
79	female	someprimary	0	102	68	107	47	164	no	no	no	no	yes	no	no	no	no	yes	no	no	no	no	yes	no	sob	abdominalpain backpain chestpain genweakness	9.5	yes	no	no	39	no		yes	Ceftriaxone	25.0872	yes	pneumonia other Chronic obstructive pulmonary disease	no	no	no
76	female	none	0	124	77	96	45	155	no	yes	no	no	yes	no	no	no	no	no	no	no	no	no	yes	no	chestpain	palpitations	8.4	yes	no	no	39	no		no		0	no	hhd	no	no	no
65	male	completedprimary	20000	85	47	113	52	160	no	yes	no	no	no	no	no	no	no	no	no	no	no	no	yes	no	sob	chestpain abdominalpain palpitations legswelling genweakness	5.4	no	no	yes	39	no		yes	Tramadol 100mg IV	58.4814	yes	other Liver cell carcinoma	no	no	no
59	female	completedprimary	250000	135	77	93	64	174	no	no	no	no	no	no	no	no	no	no	no	no	no	no	no	yes	chestpain	sob nauseavomiting sweating	6.1	yes	no	no	74	yes	87	yes	Tramadol	44.9853	yes	other Refactoring anemia and chronic lymphocytic luakaemia	no	no	no
54	female	completedprimary	50000	95	62	104	60	159	no	no	no	no	no	no	no	no	no	no	no	no	no	no	yes	no	sob	genweakness palpitations cough	6	yes	no	no	39	no		yes		37.9181	yes	other Chronic obstructive pulmonary disease	no	no	no
74	female	completedprimary	0	104	69	77	63	165	no	no	no	no	no	no	no	no	no	yes	no	no	no	no	yes	no	sob	cough palpitations legswelling other nauseavomiting Abdominal swelling	3.2	no	no	no	39	no		yes	Pantoprazole injection and oxygen therapy	0	no	pneumonia other Chronic kidney failure	yes	yes	no
43	female	completedprimary	10000	94	68	126	55	161	no	no	no	no	no	no	no	no	no	no	no	no	no	no	yes	no	chestpain	chestpain sob cough palpitations	9.1	yes	no	no	39	no		no		0	no	pneumonia other Carcinoma in situations of cervix uter	no	no	no
36	female	completedcollege	600000	145	86	110	65	167	no	no	no	no	yes	no	no	no	no	yes	no	no	no	no	yes	no	chestpain	nauseavomiting	8.9	yes	no	no	39	yes	39	no	Pantoprazole injection	0	no	pud htn	no	no	no
71	male	somecollege	80000	111	81	110	46	150	no	no	no	no	no	no	no	no	no	no	no	no	no	no	yes	no	chestpain	backpain sob genweakness sweating cough palpitations	8.2	yes	no	no	1019	yes	1179	yes	Tramadol	75.7337	no	mi	yes	yes	no
85	female	someprimary	0	188	75	96	62	165	no	no	no	no	yes	no	no	no	no	no	no	no	no	no	yes	no	chestpain	other Difficult in swallowing	5.6	yes	no	no	39	no		no	Sulbutamol nebulizer and dexamethasozone	0	no	other Malignant neoplasm of oesophagus	no	no	no
50	male	completedsecondary	300000	76	38	103	55	156	no	no	no	no	yes	no	no	no	yes	no	no	no	no	no	yes	no	sob	genweakness sob	7.8	no	yes	no	39	no		yes		0	no	mi	no	no	no
42	female	completedsecondary	100000	168	113	92	65	166	no	yes	no	no	yes	no	no	no	no	yes	no	no	no	no	yes	no	sob	chestpain legswelling	8.2	yes	no	no	160	yes	162	yes		7.45637	yes	ccf	no	no	no
62	female	someprimary	0	112	71	73	55	152	no	no	no	yes	no	no	no	no	no	no	no	no	no	no	yes	yes	sob	chestpain sob legswelling genweakness abdominalpain	6.4	no	no	no	39	no		no	Furosemide 80 mgonjwa IV start	0	no	ccf	no	no	no
75	female	none	25000	154	100	94	51	154	no	no	no	no	no	no	no	no	no	no	no	no	no	no	yes	no	abdominalpain	chestpain backpain genweakness palpitations	7.6	yes	no	no	41	yes	41	yes		84.9915	no	pud other Female genital prolapse	yes	yes	no
89	female	completedprimary	0	216	132	79	101	172	no	no	no	yes	yes	no	no	no	no	yes	no	no	no	no	yes	no	sob	abdominalpain legswelling	6.3	yes	no	no	39	no		yes	Morphine sulfate injection Pantoprazole injection	0	no	hhd pud other Abdominal inguinal mass	no	no	no
62	female	completedprimary	0	149	114	106	60	163	no	no	no	yes	yes	no	no	no	yes	yes	no	yes	no	no	yes	yes	chestpain	sob genweakness nauseavomiting abdominalpain backpain armpain cough palpitations legswelling other Abdominal swelling	11.8	no	yes	no	39	no		yes	Metoclopramide,pantoprazole	59.9522	yes	pud hhd	no	no	no
44	female	completedcollege	700000	138	82	123	108	166	no	yes	no	no	no	no	no	no	no	no	no	no	no	no	yes	no	sob	genweakness palpitations cough backpain abdominalpain	6.8	yes	no	no	39	no		yes		84.1035	no	other Other cardiac arrhythmia,palpitation,pulmonary embolism	no	no	no
55	male	completedprimary	200000	122	79	92	67	169	yes	yes	no	no	no	no	no	no	no	no	no	no	no	no	yes	no	chestpain	armpain jawpain headache dizziness	6.8	yes	no	no	2000	yes	2000	yes	Morphine sulfate injection Clopidogrel	84.7499	no	mi	no	no	no
72	female	someprimary	0	197	140	125	67	166	no	no	no	no	yes	no	no	no	no	no	no	no	no	no	yes	dn	sob	legswelling	6.8	yes	no	no	39	no		yes	Nifedipine	0	no	other Stroke	no	no	no
19	female	somesecondary	0	104	66	64	55	166	no	yes	no	no	no	no	no	no	no	no	no	no	no	no	yes	dn	chestpain	headache sob genweakness dizziness cough palpitations other Joint pain	4.9	yes	no	no	8	no		no	Tramadol Pantoprazole	127.426	no	pud	no	no	no
77	female	someprimary	0	114	75	69	63	158	no	no	no	no	no	no	no	no	no	no	no	no	no	no	yes	no	sob	headache abdominalpain backpain chestpain nauseavomiting genweakness cough palpitations legswelling other Abdominal swelling	8.9	yes	no	no	215	yes	250	yes	Diclofenac Lasix	0	no	ccf	no	no	no
52	female	completedprimary	0	140	75	59	115	162	no	no	no	yes	yes	no	no	no	yes	yes	no	yes	no	yes	yes	yes	sob	chestpain cough palpitations legswelling	5.4	no	no	yes	253	yes	224	yes	Lasix	0	yes	hhd other Chronic kidney disease, stage 5, unspecified human immunodeficiency virus (HIV) disease	no	no	no
65	female	someprimary	0	101	69	99	67	164	no	yes	no	yes	yes	no	no	no	no	yes	no	no	no	no	yes	no	chestpain	sob genweakness abdominalpain palpitations	8.1	yes	no	no	39	no		no	Lasix	0	no	other Dilated cardiomyopathy	yes	no	no
77	female	someprimary	0	162	64	81	66	163	no	no	no	no	no	no	no	no	yes	no	no	no	no	no	yes	no	chestpain	backpain chestpain sob genweakness nauseavomiting cough palpitations	17.8	yes	yes	no	39	no		no		0	no	pneumonia hhd other Type 2 diabetes mellitus	no	no	no
72	male	completedprimary	0	189	132	83	95	167	no	yes	no	no	yes	no	no	no	yes	no	no	no	no	no	yes	dn	sob	chestpain legswelling cough sob	6.1	yes	no	no	39	no		no	Nifedipine, atorvastatin, clopidogrel, pantoprazole	0	no	hhd ihd	no	no	no
78	male	completedsecondary	0	207	92	88	71	172	no	no	no	no	yes	no	no	no	no	yes	no	no	no	no	yes	no	chestpain	backpain armpain dizziness headache	6.3	yes	no	no	39	no		no	Nifedipine	0	no	htn other Stroke	no	no	no
43	female	someprimary	0	72	51	65	58	165	no	no	no	no	no	no	no	no	no	no	no	no	no	no	yes	no	chestpain	sob nauseavomiting cough palpitations genweakness	10.1	yes	no	no	39	no		yes	DNS	0	no	pneumonia	no	no	no
44	female	completedprimary	200000	143	105	115	107	169	no	no	no	no	no	no	no	no	no	no	no	no	no	no	yes	no	abdominalpain	sob genweakness palpitations	8	yes	no	no	39	no		no		0	no	pneumonia	no	no	no
90 or greater	female	completedprimary	0	145	85	123	54	167	no	yes	no	yes	no	no	no	no	no	yes	no	no	no	no	yes	no	sob	headache palpitations	4.6	yes	no	no	39	no		no	Digoxin	0	no	ccf ihd other Atrial fibrillation and flutter	no	no	no
47	female	completedprimary	10000	95	60	118	71	165	no	no	no	no	no	no	no	no	no	no	no	no	no	no	yes	no	sob	backpain chestpain genweakness cough palpitations	7.3	yes	no	no	39	no		yes		73.3157	no	pneumonia other Other interstitial pulmonary diseases	no	no	no
86	female	someprimary	0	119	84	84	53	155	no	no	no	yes	yes	no	no	no	no	yes	no	no	no	no	yes	no	sob	genweakness palpitations cough legswelling	4.6	no	no	no	41	yes	44	no		0	no	hhd	yes	no	no
78	female	someprimary	0	169	84	70	48	150	no	no	yes	no	no	no	no	no	no	no	no	no	no	no	yes	dn	sob	palpitations	6.9	yes	no	no	39	no		no		0	no	hhd	no	no	no
47	male	completedprimary	200000	266	178	111	76	161	no	no	yes	no	no	no	no	no	no	no	no	no	no	no	no	dn	sob	chestpain cough	7.8	yes	no	no	152	yes	150	yes	Nifedipine	22.4603	yes	hhd pneumonia other Essential (primary) hypertension	no	no	no
88	female	someprimary	0	165	100	78	55	155	no	no	no	yes	yes	no	no	no	no	yes	no	no	no	no	yes	yes	sob	palpitations legswelling	5	yes	no	no	39	no		no		0	no	ccf	no	no	no
82	female	someprimary	0	152	90	50	72	158	no	no	no	yes	yes	no	no	no	no	yes	no	no	no	no	yes	no	sob	chestpain genweakness palpitations	4.7	no	no	no	39	no		no		0	no	other ccf Chronic obstructive pulmonary disease	no	no	no
69	male	completedprimary	0	119	75	75	52	158	yes	yes	no	yes	yes	no	no	no	no	yes	no	no	no	no	yes	dn	sob	chestpain palpitations	7.1	yes	no	no	39	no		no		0	no	ccf other Iron deficiency anaemia	no	no	no
49	female	completedcollege	450000	142	89	83	89	168	no	yes	no	no	no	no	no	no	no	no	no	no	no	no	yes	no	chestpain		6.9	yes	no	no	39	yes	39	yes	Morphine injection Isosorbide dinitrate Atorvastatin	0	no	other Chest pain	no	no	no
39	female	completedcollege	350000	131	73	146	89	168	no	yes	no	no	yes	no	no	no	no	no	no	no	no	no	yes	no	sob	sweating abdominalpain other Left limb swelling and pain	6.2	yes	no	yes	39	no		yes	Tramadol injection start	0	no	other HIV disease, cellulitis and nonspecific lymphdenitis	yes	yes	no
60	female	completedprimary	0	118	67	133	48	150	no	no	no	yes	no	no	no	no	no	no	no	no	no	no	yes	no	sob	chestpain genweakness palpitations	7.1	yes	no	no	39	no		yes	Paracetamol Ceftriaxone hydrocortisone	88.3845	no	pneumonia other Chronic obstructive pulmonary disease	yes	yes	no
80	female	none	0	119	57	74	98	156	yes	no	no	no	no	no	no	no	no	no	no	no	no	no	yes	no	sob	backpain genweakness palpitations legswelling chestpain cough	5.7	yes	no	no	46	yes	63	yes	Lasix	49.1322	yes	ccf other pneumonia Ascites, pulmonary oedema	yes	no	yes
49	female	completedsecondary	0	144	113	95	74	166	no	yes	no	no	no	no	no	no	no	no	no	no	no	no	yes	no	chestpain	palpitations sob	5.2	yes	no	no	39	no		no		0	no	ihd ccf	no	no	no
85	male	someprimary	0	98	68	148	50	169	yes	yes	no	no	no	no	no	no	yes	no	no	no	no	no	yes	no	sob	genweakness nauseavomiting cough palpitations loc	8	no	yes	no	41	yes	46	yes		0	no	other pneumonia Pleural effusion, stroke, not specified as haemorrhage on infarction, pulmonary embolism.	yes	yes	no
72	male	completedcollege	0	135	95	178	95	171	no	yes	no	no	yes	no	no	no	no	yes	no	no	no	no	yes	no	chestpain	sob genweakness palpitations cough legswelling other Abdominal swelling	5.2	yes	no	no	133	yes	122	yes	Metoprolol	45.6777	yes	other Atrial fibrillation and flutter	no	no	no
79	female	someprimary	0	219	125	111	38	155	no	no	no	yes	yes	no	no	no	no	yes	no	no	no	no	yes	dn	sob		6.5	yes	no	no	39	no		yes	Oxygen therapy	0	no	pneumonia htn other COPD	no	no	no
89	female	completedprimary	0	86	46	45	88	158	no	no	no	yes	yes	no	no	no	no	yes	no	no	no	yes	yes	dn	sob	genweakness sweating	9.1	yes	no	no	52	yes	63	yes	Dopamine Oxygen therapy, hydrocortisone injection and sulbutamol nebulizer	0	no	htn other CKD and gangrene	no	no	no
86	male	completedprimary	0	146	86	102	66	167	no	no	no	no	yes	no	no	no	no	no	no	no	no	no	yes	yes	chestpain	sob sweating cough	6.2	yes	no	no	74	yes	74	yes	Oxygen therapy	57.656	yes	pneumonia other Bronchitis	no	no	no
68	male	completedprimary	10000	183	111	74	51	160	no	no	no	no	yes	no	no	no	yes	yes	no	no	no	no	yes	no	chestpain	sob genweakness palpitations cough legswelling other Abdominal swelling	14.6	yes	yes	no	85	yes	76	yes	Nifedipine Lasix	23.781	yes	ccf other Pulmonary oedema, chronic kidney disease	no	no	no
84	male	someprimary	0	136	89	103	73	178	no	no	no	no	yes	no	yes	no	no	yes	no	no	no	no	yes	dn	sob	loc genweakness	7.4	yes	no	no	76	yes	57	yes		10.8492	yes	pneumonia hhd other Stroke, chronic kidney disease	yes	yes	no
58	female	completedprimary	100000	138	93	93	70	165	no	no	no	no	yes	no	no	no	yes	yes	no	yes	no	no	yes	no	chestpain	backpain sob palpitations genweakness	12.3	yes	yes	no	41	yes	41	yes		64.7919	no	hhd other Intracranial thrombosis, diabetes mellitus	no	no	no
34	female	completedcollege	450000	158	117	145	62	166	no	no	no	no	yes	no	no	no	no	yes	no	no	no	no	yes	yes	headache	chestpain palpitations abdominalpain	5	yes	no	no	39	no		no	Morphine injection	0	no	hhd	no	no	no
72	female	someprimary	0	132	84	97	50	162	no	no	no	no	yes	no	no	no	no	no	no	no	no	no	yes	yes	sob	chestpain sob palpitations cough	10	yes	no	no	49	yes	44	yes		0	no	ccf ihd other Cardiomegaly, old myocardial infarction	yes	yes	no
51	female	completedprimary	50000	244	136	85	71	149	no	no	no	yes	yes	no	no	no	no	yes	no	no	no	no	yes	yes	chestpain	abdominalpain backpain genweakness palpitations legswelling	7.4	yes	no	no	39	no		no	Isosorbide dinitrate enalapril Lasix clopidogrel	0	no	hhd	no	no	no
22	male	completedcollege	100000	122	77	65	79	173	no	no	no	no	no	no	no	no	no	no	no	no	no	no	yes	dn	chestpain	backpain genweakness	5.1	yes	no	no	39	no		no	Diclofenac	80.4511	no	other Muscle strain	no	no	no
84	male	someprimary	0	214	105	104	57	161	no	no	no	yes	yes	no	no	no	no	yes	no	no	no	no	yes	no	sob	backpain chestpain cough palpitations genweakness	5.4	yes	no	no	39	no		no	Ceftriaxone, lasix	46.733	yes	ccf hhd other Pain in joint	no	no	no
77	female	someprimary	0	98	80	91	54	158	no	no	no	yes	no	no	no	no	no	yes	no	no	yes	yes	yes	no	sob	genweakness cough palpitations	4.8	yes	no	no	39	no		yes		42.3284	yes	ccf other Pleural effusion	no	no	no
55	male	completedsecondary	250000	115	80	90	74	167	no	no	no	no	yes	no	no	no	yes	yes	no	yes	no	no	yes	no	sob	genweakness other Swelling on the left limb	6.5	yes	no	no	86	yes	76	yes	Lasix and oxygen therapy	0	no	ccf other CKD and diabetes mellitus type 2	yes	yes	no
83	female	someprimary	0	181	112	88	44	154	no	no	no	no	no	no	no	no	no	no	no	no	no	no	yes	no	sob	genweakness cough	6.3	yes	no	no	52	yes	52	yes	Nifedipine Metronidazole ceftriaxone	80.8663	no	pneumonia mi htn	yes	yes	no
60	female	someprimary	0	132	62	85	54	168	no	no	no	no	no	no	no	no	no	no	no	no	no	no	yes	no	sob	sweating chestpain jawpain	6.4	yes	no	no	39	no		yes		0	no	other Pleural effusion and Respiratory tuberculosis	no	no	no
67	female	someprimary	0	134	97	94	48	157	no	yes	no	no	no	no	no	no	no	no	no	no	no	no	yes	no	chestpain	backpain sob nauseavomiting genweakness cough palpitations	4.8	no	no	no	39	no		yes		105.243	no	ccf other Hepatomegaly, pleural effusion	no	no	no
83	male	somesecondary	0	162	106	100	44	172	no	no	no	no	no	no	no	no	no	no	no	no	no	no	yes	no	legswelling	cough chestpain	4.8	yes	no	no	99	yes	86	no		0	no	hhd pneumonia other Vitamin D deficiency	no	no	no
59	male	completedprimary	60000	112	76	91	51	170	yes	yes	no	no	no	no	no	no	no	no	no	no	no	no	yes	no	sob	genweakness cough headache palpitations	3.8	no	no	no	39	no		yes		99.7614	no	other Interstitial pulmonary disease	no	no	no
70	male	completedprimary	0	118	75	116	54	157	no	no	no	no	yes	no	no	no	no	yes	no	no	no	no	yes	no	sob	backpain genweakness palpitations cough legswelling	6.9	yes	no	no	39	no		yes	Lasix	43.9935	yes	hhd	no	no	no
90 or greater	female	none	0	187	142	64	48	151	no	no	no	no	yes	no	no	no	no	yes	no	no	no	no	yes	no	abdominalpain	sob headache	6.2	yes	no	no	44	yes	44	no	Digoxin and nifedipine	0	no	hhd	no	no	no
67	female	completedprimary	0	100	84	89	65	160	no	yes	no	yes	yes	no	no	no	yes	no	no	no	no	no	yes	yes	chestpain	chestpain sob cough palpitations	8.1	no	yes	no	2000	yes	2000	yes	3L IV fluid, IV metoclopramide	29.6384	yes	mi other htn Alcoholic gastritis	yes	yes	no
27	female	completedcollege	100000	127	86	101	74	162	no	yes	no	no	no	no	no	no	no	no	no	no	no	no	yes	no	palpitations	chestpain armpain backpain	4.5	yes	no	no	39	no		no	Clopidogrel	0	no	angina other Hpyerlipidaemia, and thyroid gland	no	no	no
59	male	completedprimary	150000	200	105	79	62	170	no	no	no	no	yes	no	no	no	no	yes	no	no	no	no	yes	no	chestpain	sob headache fever genweakness	9.9	yes	no	no	68	yes	68	no		24.6717	yes	hhd other Type 2 diabetes mellitus and CKD stage 3	no	no	no
89	female	completedprimary	0	146	78	61	88	158	no	no	no	no	yes	no	no	no	no	yes	no	no	no	no	yes	no	sob		5.6	yes	no	no	99	yes	115	yes	Lasix and ceftriaxone	0	no	other Stroke	no	no	no
89	female	completedprimary	0	117	57	82	88	159	no	no	no	no	yes	no	no	no	yes	no	no	no	no	no	yes	yes	sob	sob chestpain cough	12.8	no	yes	no	39	no		yes	Lasix	0	no	ccf other Type 2 diabetic Mellitus	no	no	no
61	male	completedcollege	600000	100	79	97	82	170	no	yes	no	no	yes	no	no	no	yes	no	no	yes	no	no	yes	yes	sob	chestpain cough	23.9	yes	yes	no	39	no		no	Insulin injection	0	no	hhd pneumonia other Type 2 diabetes mellitus	yes	yes	no
86	male	completedcollege	0	140	89	100	66	167	no	no	no	no	yes	no	no	no	no	yes	no	no	no	no	yes	no	sob	chestpain	5.6	yes	no	no	52	yes	52	no	Hydrocortisone injection	61.7495	no	other COPD	no	no	no
68	male	completedprimary	300000	136	75	80	58	160	yes	yes	yes	no	no	no	no	no	no	no	no	no	no	no	no	yes	sob	chestpain nauseavomiting	11.1	yes	no	no	458	no	455	yes		78.1675	no	hhd	no	no	no
85	male	someprimary	0	114	58	71	49	166	no	no	no	no	yes	no	no	no	no	no	no	no	no	no	yes	no	sob	chestpain legswelling cough	5.2	yes	no	no	398	yes	405	yes	Oxygen therapy	71.2532	no	ccf	no	no	no
41	male	completedcollege	0	96	60	122	67	175	no	no	no	no	no	yes	no	no	no	no	no	no	no	no	yes	no	sob	chestpain cough	8.2	yes	no	yes	39	no		no	Normal saline	0	no	pneumonia other TB	no	no	no
36	male	completedcollege	150000	113	55	105	58	168	no	no	no	yes	no	no	no	no	no	no	no	no	no	no	yes	no	sob	chestpain cough abdominalpain	7.1	yes	no	no	44	yes	44	yes		0	no	ccf	yes	yes	no
40	female	none	50000	145	89	86	86	172	no	no	no	no	no	no	no	no	no	no	no	no	no	no	yes	no	sob	headache backpain chestpain genweakness palpitations legswelling other Abdominal swelling	6.1	no	no	no	39	no		yes		100.091	no	ccf	no	no	no
70	female	someprimary	0	133	97	58	52	160	no	no	no	no	yes	no	no	no	no	no	no	no	no	no	yes	no	chestpain	backpain cough	5.2	yes	no	no	39	no		no		0	no	hhd	no	no	no
74	female	none	0	114	82	51	67	154	yes	yes	no	no	no	no	no	no	no	no	no	no	no	no	yes	no	sob	chestpain cough headache palpitations genweakness	6.9	yes	no	no	39	no		yes	Oxygen therapy	0	no	other Malignant neoplasm of cervix uteri	no	no	no
40	male	completedprimary	50000	126	82	130	69	173	no	no	no	no	no	no	no	no	no	no	no	no	no	no	yes	no	armpain	sob cough	5.8	yes	no	no	39	no		no		0	no	other Interstitial pulmonary disease	no	no	no
46	male	someprimary	150000	227	113	144	63	167	no	yes	no	no	yes	no	no	no	no	no	no	no	no	no	yes	no	loc	sob genweakness	6.4	yes	no	no	71	yes	65	yes	Hydralazine labetalol Diazepam, phenobarbital	46.4855	yes	hhd other Stroke	yes	yes	no
53	female	somesecondary	300000	116	93	79	110	163	no	yes	no	no	yes	no	no	no	no	no	no	no	no	no	yes	yes	sob	chestpain palpitations genweakness sweating	7.9	yes	no	no	39	no		yes	Tramadol Lasix	0	no	ccf other Pleural effusion	no	no	no
21	male	somecollege	0	148	99	71	61	174	no	no	no	no	no	no	no	no	no	no	no	no	no	no	yes	dn	sob	chestpain abdominalpain dizziness nauseavomiting	5.9	yes	no	no	39	yes	39	no	Ringer lactate , pantoprazole injection and metroclopamide	0	no	pud	no	no	no
51	male	completedprimary	0	88	78	102	61	170	no	yes	no	yes	no	no	no	no	no	no	no	no	no	no	yes	no	sob	legswelling cough chestpain	7.8	yes	no	yes	41	yes	41	no		0	no	ccf other HIV Related to mycobaterial infection	yes	no	yes
69	male	somecollege	60000	219	134	113	62	166	no	yes	yes	no	yes	no	no	no	yes	no	no	no	no	no	yes	dn	sob	chestpain legswelling sweating palpitations	20.6	no	yes	no	95	no	76	yes	Nifedipine Lasix	0	no	hhd other ccf Type 1 diabetic mellitus	no	no	no
57	male	completedcollege	40000	118	102	108	63	166	no	yes	no	yes	yes	no	no	no	no	no	no	no	no	no	yes	no	chestpain	sob genweakness cough palpitations legswelling	5	yes	no	no	39	no		no	Lasix	76.6514	no	ccf	yes	yes	no
31	female	completedcollege	300000	194	133	108	64	166	no	no	no	no	no	no	no	no	no	yes	no	no	no	no	yes	no	sob	headache genweakness cough legswelling other Face puffness	5.3	yes	no	no	39	no		no	Morphine Lasix	3.15015	yes	hhd other Chronic kidney disease, nephrotic syndrome	no	no	no
46	male	completedprimary	60000	122	92	66	79	171	no	no	yes	no	yes	no	no	no	no	no	no	no	no	no	yes	no	sob	legswelling sob chestpain genweakness	6.9	yes	no	no	39	no		no		0	no	ccf other Pericardial effusion	yes	no	no
79	female	completedprimary	0	136	72	78	38	155	no	no	no	yes	yes	no	no	no	no	yes	no	no	no	no	yes	no	sob	legswelling cough	5.4	yes	no	no	39	no		no	Hydrocortisone injection and ceftriaxone	0	no	hhd pneumonia	no	no	no
80	male	someprimary	0	90	72	144	75	121	yes	yes	no	no	yes	no	no	no	no	no	no	no	no	no	yes	no	sob	chestpain legswelling genweakness	7.9	yes	no	no	40	no		yes	Lasix	0	yes	ccf	yes	yes	no
48	male	completedprimary	600000	125	75	92	52	161	no	no	yes	no	no	no	no	no	no	no	no	no	no	no	yes	no	chestpain	sob genweakness legswelling chestpain	7.1	yes	no	no	405	yes	425	yes		4.29111	yes	other Chronic renal failure. Hyperkalemia	no	no	no
70	male	completedprimary	0	125	82	114	61	166	yes	yes	no	no	no	no	no	no	yes	no	no	no	no	no	yes	no	sob	cough legswelling backpain chestpain	11.4	yes	yes	no	65	yes	63	no	Lasix	118.782	no	pneumonia other Pleural effusion, NEC, Chronic renal failure	yes	yes	no
89	male	completedprimary	40000	154	80	72	56	167	no	no	no	yes	yes	no	no	no	no	yes	no	no	no	no	yes	dn	chestpain	genweakness	5	yes	no	no	39	no		no		53.0352	yes	hhd angina other Hyperkalemia	no	no	no
52	female	completedcollege	450000	182	100	121	67	168	no	no	no	no	yes	yes	no	yes	no	yes	no	no	no	no	yes	yes	chestpain	backpain armpain jawpain sob	6.2	yes	no	no	39	no		no	Morphine sulfate injection Carvedilol Clopidogrel	0	no	mi	no	no	no
20	female	completedsecondary	0	102	86	122	52	155	no	no	no	yes	no	no	no	no	no	no	no	no	no	no	yes	no	chestpain	sob genweakness dizziness	5.3	yes	no	no	39	no		no	Morphine	0	no	ihd	no	no	no
55	female	completedprimary	0	109	75	121	63	162	no	no	yes	no	no	no	no	no	no	no	no	no	no	no	yes	no	palpitations	sob chestpain cough legswelling palpitations	0	yes	no	no	0	no		no		0	no	ccf	no	no	no
65	male	completedsecondary	50000	148	99	136	90	169	no	no	no	no	yes	no	no	no	no	yes	yes	no	yes	no	yes	no	genweakness	chestpain sob palpitations legswelling other Reduced urine output	8.2	yes	no	no	79	yes	60	yes		3.50533	yes	hhd other Chronic kidney disease, anaemia	no	no	no
75	female	none	0	167	118	90	44	163	no	no	no	yes	yes	no	no	no	no	yes	no	no	no	no	yes	no	sob	genweakness cough legswelling	5	yes	no	no	1155	yes	993	yes	lasix, ceftriaxone ,metronidazole	76.4472	no	ccf hhd	yes	yes	no
39	female	completedprimary	300000	182	147	103	74	156	no	no	no	no	yes	no	no	no	no	yes	no	no	no	no	yes	no	sob	abdominalpain backpain chestpain nauseavomiting genweakness cough palpitations legswelling other Abdominal swelling	6.7	yes	no	no	276	yes	278	yes	Lasix ,calcium gluconate	46.709	yes	ccf other Chronic renal failure	no	no	no
73	female	completedprimary	0	92	41	33	63	150	no	yes	no	no	yes	no	no	no	yes	yes	no	yes	no	no	yes	no	sob	chestpain headache jawpain armpain	18.4	yes	yes	no	39	no		yes	Tramadol Atropine	0	no	other ccf Bradycardia, diabetes type 2	yes	yes	no
64	female	completedcollege	0	138	85	89	71	151	no	yes	no	no	yes	no	no	no	no	yes	yes	no	no	no	yes	no	sob	chestpain other Rt leg pain	4.8	yes	no	no	39	no		no		0	no	hhd ihd	no	no	no
49	male	completedprimary	150000	150	100	123	63	169	no	no	no	no	no	no	no	no	yes	no	no	no	no	no	yes	no	sob	headache sweating	11.3	yes	yes	no	46	yes	49	yes	Hydrocortisone injection start	0	no	other COPD	yes	yes	no
48	male	completedprimary	50000	157	75	89	67	160	yes	yes	no	no	no	no	no	no	yes	no	no	no	no	no	yes	no	sob	chestpain jawpain	16	yes	yes	no	133	no	144	yes	Lasix	11.5821	yes	htn ccf other Type 2 diabetic mellitus	no	no	no
43	male	completedprimary	300000	192	102	98	93	177	no	yes	no	no	no	no	no	no	no	no	no	no	no	no	yes	no	loc	headache sob	8.2	yes	no	no	39	no		yes		0	no	other Stroke	yes	yes	no
80	female	completedprimary	0	121	90	185	72	169	no	no	no	no	yes	no	no	no	yes	yes	no	yes	no	no	yes	yes	sob	sweating	12.8	yes	yes	no	129	yes	132	no	Adrenaline	22.8882	yes	other mi ccf Pulmonary	yes	yes	no
57	female	completedprimary	0	138	62	74	67	168	no	yes	no	no	yes	no	yes	no	yes	no	no	yes	no	no	yes	no	sob	legswelling chestpain cough	12.8	yes	yes	no	39	no		yes	Lasix and oxygen therapy	0	no	ccf pneumonia other Type 2 diabetes mellitus	yes	yes	no
76	male	completedprimary	0	156	75	83	58	169	yes	yes	no	no	no	no	no	no	no	no	no	no	no	no	yes	dn	sob	backpain chestpain	6.9	yes	no	no	39	no		no		0	no	other ccf COPD	no	no	no
30	male	none	100000	110	78	77	65	171	no	no	no	no	no	no	no	no	no	no	no	no	no	no	yes	no	chestpain	headache backpain armpain cough legswelling jawpain	4.6	yes	no	no	39	no		no		0	no	other Chest pain	no	no	no
79	male	completedprimary	30000	173	112	76	60	169	no	no	no	yes	yes	no	no	no	no	yes	no	no	no	no	yes	no	chestpain	genweakness palpitations cough	6	no	no	no	39	no		no	Pantoprazole	73.9623	no	ccf pud other htn Hyperlipidaemia	no	no	no
90 or greater	male	someprimary	0	153	97	70	84	172	yes	yes	no	yes	yes	no	no	no	no	yes	no	no	no	no	yes	dn	sob	chestpain genweakness cough other Joint pain	6	yes	no	no	39	no		no	Lasix	71.9068	no	ccf	no	no	no
76	male	completedprimary	0	152	89	94	58	169	yes	yes	no	no	yes	no	no	no	no	yes	no	no	no	no	yes	no	chestpain	sob cough	9.4	yes	no	no	39	no		no		95.9139	no	other COPD and disease of the vocal cord and larynx	no	no	no
46	male	completedprimary	60000	173	126	133	74	164	yes	no	no	no	no	no	no	no	no	no	no	no	no	no	yes	no	sob	sob chestpain cough palpitations abdominalpain legswelling	6.7	yes	no	no	39	no		no	Nifedipine	72.3307	no	other htn pneumonia Gout, malunion of fracture	no	no	no
90 or greater	male	someprimary	0	107	62	75	65	169	no	no	no	yes	no	no	no	no	no	yes	no	no	no	no	yes	yes	legswelling	sob genweakness cough legswelling abdominalpain palpitations	6	yes	no	no	39	no		yes	Lasix ceftriaxone	50.8754	yes	ccf	no	no	no
86	male	completedprimary	0	174	89	168	52	166	yes	no	no	no	yes	no	no	no	no	no	no	no	no	no	yes	no	chestpain	sob	4.6	yes	no	no	39	yes	39	no	Carvedilol , aprinox Clopidogrel	0	no	angina hhd	no	no	no
72	female	none	0	138	63	81	51	151	no	no	no	yes	no	no	no	no	no	no	no	no	no	no	yes	no	sob	legswelling other cough Puffiness of the face	6.3	yes	no	no	39	no		yes	Lasix	75.3333	no	ccf	no	no	no
69	male	completedsecondary	0	158	89	76	62	169	no	no	no	no	yes	no	no	no	no	yes	no	no	no	no	yes	no	chestpain	backpain other Passing Hard stool	7.6	yes	no	no	39	no		no	Tramadol	23.0742	yes	hhd	no	no	no
56	female	completedprimary	100000	97	78	169	79	162	no	no	no	no	no	no	no	no	no	no	no	no	no	no	yes	yes	chestpain	chestpain sob palpitations sweating abdominalpain	5.6	yes	no	no	39	no		no		0	no	mi other Peptic ulcer, site unsecured, supra ventricular tachycardia	no	no	no
24	male	completedcollege	500000	149	103	93	63	169	no	yes	no	no	no	no	no	no	no	no	no	no	no	no	yes	no	chestpain	headache backpain cough	4.4	no	no	no	39	no		no	Paracetamol Ceftriaxone	106.942	no	other Chest pain, other septicaemia, hypertensive renal disease	no	no	no
73	male	completedprimary	92000	197	108	100	98	163	no	yes	no	no	yes	no	no	no	yes	yes	no	yes	no	no	yes	no	sob	other legswelling palpitations genweakness Anuria,dry mouth	5	no	no	no	39	no		no	Actrapid, hydralazine	24.5915	yes	hhd other Diabetes mellitus	no	no	no
89	female	none	0	112	67	81	72	154	no	no	no	yes	yes	no	no	yes	no	yes	no	no	no	no	yes	no	sob	genweakness palpitations	6.2	yes	no	no	39	no		yes	Sulbutamol nebulizer and oxygen	40.9892	yes	pneumonia	no	no	no
62	female	someprimary	0	122	60	83	56	150	yes	no	yes	yes	yes	no	no	no	yes	yes	no	yes	no	no	yes	no	sob	headache palpitations sweating	15.7	yes	yes	no	39	no		yes	Oxygen therapy, sulbutamol nebulizer and ceftriaxone injection	87.2919	no	hhd pneumonia	no	no	no
50	female	completedprimary	100000	83	49	125	51	165	no	no	no	no	no	no	no	no	no	no	no	no	no	no	yes	no	genweakness	backpain chestpain sob cough palpitations other Dysphagia	6.8	yes	no	no	39	no		yes	Ibuprofen Ceftriaxone metronidazole	103.083	no	other Malignant neoplasm of the oesophagus	no	no	no
35	female	completedprimary	0	141	76	115	90	161	no	no	no	no	no	no	no	no	no	no	no	no	no	no	yes	no	sob	legswelling	6.8	no	no	no	39	no		yes		63.4734	no	other Cellulitis, Cellulitis of other parts of limbs	yes	yes	no
56	female	someprimary	150000	178	99	102	93	156	no	no	no	no	yes	no	no	no	no	yes	no	no	no	no	yes	no	chestpain	sob backpain	6.6	yes	no	no	39	no		no		0	no	hhd pneumonia other Endometrial glandular hyperplasia	no	no	no
47	male	somesecondary	0	136	100	63	62	169	no	no	no	no	yes	no	no	no	no	no	no	no	no	no	yes	no	sob	legswelling genweakness	6.7	yes	no	no	87	no	104	diedined	Isosorbide dinitrate, Clopidogrel and atorvastatin, lasix and dextrose	0	yes	hhd mi other Pericardial effusion and acute renal failure	yes	yes	no
29	male	completedsecondary	350000	143	80	116	56	168	no	yes	no	yes	no	no	no	no	no	no	no	no	no	no	no	no	sob	chestpain legswelling cough	6.3	yes	no	no	39	no		yes	Oxygen therapy	0	no	other Pericardial effusion	no	no	no
88	male	completedprimary	0	97	55	69	64	169	yes	no	no	no	no	no	no	no	no	no	no	no	no	no	yes	yes	diarrhea	sob genweakness cough palpitations	8.4	yes	no	no	182	yes	146	yes	Atorvastatin clopidogrel ceftriaxone	23.3518	yes	other Pulmonary embolism, hyperplasia of prostate ,hyperlipidaemia	no	no	no
58	male	completedsecondary	16000000	123	65	111	74	172	no	yes	no	no	yes	no	no	no	no	yes	yes	no	no	no	yes	no	other	chestpain genweakness armpain palpitations	5.2	yes	no	no	39	no		no	Tramadol ,diclofenac	40.3841	yes	htn pud other Other forms of scoliosis	yes	yes	no
72	male	completedprimary	100000	131	81	91	92	171	no	no	no	no	yes	no	no	no	yes	no	no	no	no	no	yes	yes	chestpain	nauseavomiting cough palpitations	8.6	yes	no	no	250	yes	2000	yes	Morphine sulfate, atorvastatin	0	no	ihd other hhd Type 2 diabetic mellitus	no	no	no
55	male	completedprimary	40000	122	74	121	65	167	no	no	no	no	no	no	no	no	no	no	no	no	no	no	yes	no	sob	headache chestpain genweakness cough palpitations	6	yes	no	no	52	no	44	yes	Lasix hydrocortisone	87.0149	no	other Pleural effusion	yes	yes	no
46	female	completedprimary	80000	137	87	65	74	171	no	no	no	no	no	no	no	no	no	no	no	no	no	no	yes	dn	abdominalpain	chestpain sob genweakness cough palpitations	6.4	yes	no	no	39	no		no	Pantoprazole metronidazole	91.5568	no	pud other Abdominal and pelvic pain	no	no	no
25	female	completedcollege	0	112	85	118	63	172	no	no	no	no	no	no	no	no	no	no	no	no	no	no	yes	no	chestpain	headache backpain genweakness palpitations	6	yes	no	no	39	no		yes		68.3496	no	other Acute pericarditis	no	no	no
37	female	completedcollege	450000	129	69	116	88	154	no	yes	no	no	no	no	no	no	no	no	no	no	no	no	yes	no	chestpain	sob headache cough	7.7	yes	no	no	39	no		no		0	no	pneumonia	no	no	no
82	female	none	0	153	81	82	96	172	no	yes	yes	yes	no	no	no	no	no	yes	no	no	no	yes	yes	yes	sob	genweakness chestpain	6.2	yes	no	no	39	no		yes		0	no	other Pulmonary embolism	yes	yes	no
59	female	completedprimary	400000	128	98	95	68	154	no	yes	no	no	yes	no	no	no	no	yes	no	no	yes	yes	yes	no	headache	chestpain genweakness palpitations	8.1	yes	no	no	39	yes	39	no	Tramadol	102.894	no	mi other Chronic post traumatic headache, migraine with aura	no	no	no
22	male	somecollege	0	117	52	116	69	176	no	no	no	no	no	no	no	no	no	no	no	no	no	no	yes	no	chestpain	genweakness headache	5.5	yes	no	no	39	no		no	Paracetamol clopidogrel,atorvastatin	0	no	mi other Acute pericarditis, unspecified	no	no	no
27	male	completedsecondary	0	111	73	112	47	160	no	no	no	no	no	no	no	no	no	no	no	no	no	no	yes	no	palpitations	abdominalpain chestpain sob legswelling	6.2	yes	no	no	39	no		yes		79.662	no	ccf mi	no	no	no
50	male	completedprimary	300000	142	79	115	63	170	no	no	no	no	no	no	no	no	yes	no	no	yes	no	no	yes	no	sob	headache abdominalpain genweakness cough palpitations	22.3	yes	yes	no	39	no		yes	Actrapid	52.8246	yes	other Type 1 diabetes mellitus with ketoacidosis	no	no	no
86	male	completedprimary	300000	129	73	92	64	161	no	no	no	no	no	no	no	no	no	no	no	no	no	no	yes	no	sob	cough	5.6	yes	no	no	180	yes	150	yes	Salbutamol nebulizer	61.7495	no	hhd mi other Other hyperlipidemia,	no	no	no
83	male	completedprimary	0	126	70	128	62	165	no	no	no	no	no	no	no	no	yes	no	no	no	no	no	yes	no	chestpain	backpain genweakness cough palpitations other Joint pain	13.2	yes	yes	no	39	no		yes	Ceftriaxone hydrocortisone	47.4623	yes	pneumonia	no	no	no
62	female	completedcollege	250000	135	62	86	76	165	no	no	no	no	yes	no	no	no	yes	yes	no	yes	no	no	yes	yes	chestpain	headache abdominalpain backpain palpitations	9.4	yes	no	no	39	no		no		92.1486	no	htn hhd angina other pud Diabetes mellitus	no	no	no
51	female	completedprimary	45000	197	116	102	159	174	no	no	no	no	yes	no	no	no	yes	yes	no	no	no	no	yes	dn	genweakness	sob palpitations	10.2	no	yes	no	142	yes	133	yes	Nifedipine carvedilol isosorbide dinitrate Metoclopramide pantoprazole Lasix	1.46455	yes	other hhd Chronic kidney disease	yes	yes	no
86	female	someprimary	0	155	78	77	78	150	no	no	no	no	yes	no	no	no	no	no	no	no	no	no	yes	no	chestpain	sob genweakness dizziness backpain	5.8	yes	no	no	39	no		no		0	no	mi hhd	no	no	no
50	female	completedsecondary	0	152	97	94	53	157	no	no	no	no	yes	no	no	no	yes	no	no	yes	no	no	yes	yes	sob	chestpain abdominalpain other Unable to see properly	6.2	yes	no	no	39	no		yes	Oxygen therapy	0	no	other Multiple valve diases	no	no	no
74	male	completedprimary	0	161	78	61	70	162	no	no	no	yes	yes	no	no	no	no	no	no	no	no	no	yes	no	chestpain	sob genweakness cough legswelling	6	yes	no	no	39	no		no		0	no	hhd pneumonia	no	no	no
52	female	completedsecondary	100000	144	101	152	80	159	no	no	no	yes	yes	no	no	no	no	no	no	no	no	no	yes	yes	sob	legswelling palpitations cough sob chestpain	8.3	yes	no	no	180	yes	270	yes	Metoclopramide, Digoxin Pantoprazole	23.4692	yes	ccf other Atrial fibrillation and flutter	yes	yes	no
30	female	completedsecondary	300000	133	69	133	70	161	no	yes	no	no	no	no	no	no	no	no	no	no	no	no	yes	no	headache	chestpain sob	0	yes	no	no	39	no		no		0	no	other Headache, benign paroxysmal vertigo	no	no	no
20	female	somecollege	100000	125	64	90	44	150	no	no	no	no	no	no	no	no	no	no	no	no	no	no	yes	yes	abdominalpain	chestpain headache other Joint pain	5.4	yes	no	no	39	no		no	Pantoprazole	0	no	pud	no	no	no
82	male	completedprimary	0	158	52	58	69	166	no	yes	no	yes	yes	no	no	no	no	yes	no	no	no	no	yes	no	sob	chestpain other legswelling cough Puffiness of the face	6.3	yes	no	no	82	no	97	yes	Lasix and oxygen therapy	23.4926	yes	hhd other Ckd	no	no	no
62	male	completedprimary	60000	122	86	109	46	161	yes	yes	no	no	no	no	no	no	no	no	no	no	no	no	yes	no	sob	chestpain sob cough palpitations	7.5	yes	no	no	39	no		yes	Salbutamol,ceftriaxone	104.127	no	asthma other Other chronic obstructive pulmonary disease	yes	no	yes
27	male	completedsecondary	35000	117	82	50	72	172	yes	yes	no	no	no	no	no	no	no	no	no	no	no	no	yes	no	chestpain	sob	5.1	yes	no	no	39	no		no		0	no	mi other Supra ventricular tachycardia	no	no	no
27	female	completedsecondary	0	100	62	100	45	167	no	no	no	no	no	no	no	no	no	no	no	no	no	no	yes	no	chestpain	palpitations cough legswelling	5.1	yes	no	no	39	no		no		0	no	other Multiple valve disease	no	no	no
77	female	none	0	115	81	100	65	156	no	no	no	no	no	no	no	no	no	no	no	no	no	no	yes	no	sob	palpitations sob chestpain legswelling cough	7.1	yes	no	no	39	no		yes	Sulbutamol Lasix	0	no	ccf other Other chronic obstructive pulmonary disease	no	no	no
69	female	completedprimary	0	161	78	67	78	161	no	no	no	yes	no	no	no	no	no	no	no	no	no	no	yes	yes	sob	legswelling cough palpitations genweakness chestpain	6.1	yes	no	no	39	no		no		0	no	hhd other Other hyperlipidemia	no	no	no
51	male	completedprimary	50000	127	96	79	62	173	no	yes	no	no	no	no	no	no	no	no	no	no	no	no	yes	no	chestpain	abdominalpain sob nauseavomiting genweakness backpain palpitations	6.9	yes	no	yes	39	no		no		82.5587	no	other Malignant neoplasm of the heart, thoracic aortic aneurysm	no	no	no
73	female	completedprimary	0	185	97	61	71	164	no	no	no	no	yes	no	no	no	no	yes	no	no	no	no	yes	yes	chestpain	abdominalpain backpain sob nauseavomiting	5.6	yes	no	no	39	no		no	Nifedipine	53.2289	yes	hhd	no	no	no
35	male	somecollege	80000	191	87	116	61	169	no	yes	no	no	no	no	no	no	no	no	no	no	no	no	yes	no	sob	nauseavomiting genweakness dizziness sweating cough palpitations legswelling	6.8	yes	no	no	154	yes	172	yes	Morphine Isosorbide dinitrate Lasix	21.1861	yes	other ccf Pulmonary oedema, acute renal failure	no	no	no
51	female	completedprimary	0	173	100	85	75	165	no	yes	yes	no	yes	no	no	no	yes	yes	no	yes	no	no	yes	no	chestpain	nauseavomiting palpitations headache	18	yes	yes	no	39	no		no	Morphine Pantoprazole and normal saline	0	no	hhd mi pud	no	no	no
76	female	none	0	151	108	115	59	150	yes	no	no	yes	yes	no	no	no	no	no	no	no	no	no	yes	dn	sob	palpitations genweakness	6.5	no	no	no	39	no		yes	Ceftriaxone,Digoxin, metronidazole	0	no	ccf	no	no	no
73	male	someprimary	80000	150	71	95	74	167	yes	yes	no	no	no	no	no	no	yes	no	no	no	no	no	yes	yes	sob	chestpain genweakness cough	11.2	yes	yes	no	39	no		yes		10.1076	yes	pneumonia other Sepsis	yes	yes	no
60	female	someprimary	0	116	86	145	56	162	no	no	no	yes	yes	no	no	no	no	yes	no	no	no	no	yes	no	sob	genweakness abdominalpain legswelling	6.7	yes	no	no	39	no		yes	Digoxin Lasix	0	no	ccf other Tachycardia	no	no	no
90 or greater	female	none	0	115	71	68	56	152	no	no	no	yes	no	no	no	no	no	no	no	no	no	no	yes	no	chestpain	sob genweakness cough	6.8	yes	no	no	39	no		yes	Lasix	0	no	ccf other Pleural effusion, NEC , Atrial fibrillation and flutter	no	no	no
77	female	someprimary	15000	146	97	130	83	158	no	no	no	yes	yes	no	no	no	no	yes	no	no	no	no	yes	no	sob	headache abdominalpain backpain chestpain nauseavomiting genweakness dizziness palpitations legswelling	5.5	yes	no	no	39	no		no	Lasix	39.431	yes	ccf other Chronic kidney disease	no	no	no
69	female	completedprimary	0	76	52	126	54	161	no	no	no	no	yes	no	no	no	yes	yes	no	no	no	yes	yes	no	sob	abdominalpain genweakness cough legswelling other Unconscious	10.1	no	yes	no	283	no	487	yes	Morphine, Dopamine,adrenaline, lasix	16.9495	yes	ccf other Pulmonary oedema, hyperkalemia	yes	yes	no
54	male	somesecondary	350000	178	118	84	48	165	no	no	no	no	yes	no	no	no	no	yes	no	no	no	no	yes	yes	chestpain	sob cough	5.2	yes	no	no	39	no		no		28.5485	yes	hhd	no	no	no
90 or greater	female	none	0	121	74	92	54	155	no	yes	no	no	yes	no	no	no	no	yes	yes	no	yes	yes	yes	no	sob	abdominalpain backpain chestpain genweakness cough palpitations legswelling	7.7	yes	no	no	46	yes	41	yes	Salbutamol nebulizer hydrocortisone	46.7732	yes	pneumonia asthma	yes	yes	no
38	female	completedprimary	150000	121	65	69	75	163	no	no	no	no	yes	no	no	yes	yes	yes	yes	yes	yes	no	yes	dn	sob	headache backpain nauseavomiting genweakness dizziness palpitations diarrhea legswelling	18.9	yes	yes	no	39	no		no	Mixtard	21.9827	yes	hhd other Diabetes mellitus, chronic kidney disease	no	no	no
86	male	completedprimary	0	150	110	89	66	167	no	no	no	no	yes	yes	no	no	no	yes	yes	no	no	yes	yes	no	sob	cough	7.9	yes	no	no	52	yes	86	yes	Morphine Isosorbide	77.9504	no	mi other htn COPD	yes	no	no
90 or greater	female	none	0	127	73	89	38	149	no	yes	no	no	yes	yes	no	no	no	yes	no	no	no	no	yes	yes	sob	legswelling cough	7.1	yes	no	no	39	no		no		56.3556	yes	hhd	no	no	no
77	male	someprimary	0	170	87	120	52	164	no	no	no	no	yes	no	no	no	yes	yes	no	no	no	no	yes	no	sob	chestpain nauseavomiting genweakness dizziness sweating cough palpitations legswelling	7.6	yes	no	no	39	no		yes	Ceftriaxone	51.1647	yes	pneumonia	yes	yes	no
33	female	somecollege	700000	128	86	63	84	162	no	yes	no	no	no	no	no	no	no	no	no	no	no	no	yes	no	chestpain	chestpain	0	yes	no	no	39	no		no		0	no	pneumonia pud	no	no	no
55	male	completedprimary	100000	227	115	111	98	173	no	no	no	no	no	no	no	no	no	no	no	no	no	no	yes	no	sob	headache genweakness nauseavomiting dizziness cough chestpain	10.6	yes	no	no	39	no		no	Nifedipine Pantoprazole ceftriaxone	87.0149	no	other pneumonia pud htn mi Stroke, aspiration of fluid	yes	yes	no
69	male	completedprimary	100000	127	103	75	70	165	no	yes	no	no	yes	no	no	no	yes	no	no	no	no	no	yes	no	sob	legswelling cough palpitations sob chestpain	63	yes	yes	no	63	yes	65	yes	Lasix	46.145	yes	htn other Ascites, pleural effusion, NEC, Generalized oedema, Unspecified renal failure	no	no	no
50	female	completedprimary	0	131	81	77	65	166	no	yes	no	yes	yes	no	no	no	no	yes	no	no	no	no	yes	yes	sob	chestpain cough legswelling genweakness dizziness	7.7	yes	no	no	46	yes	46	yes	Lasix and atorvastatin	2.18766	yes	mi hhd other ua Cardiomyopathy, Chronic renal failure and anaemia	yes	no	no
70	male	completedsecondary	0	82	56	96	64	170	no	no	no	yes	yes	no	no	no	no	yes	no	no	no	no	no	dn	sob	chestpain cough palpitations legswelling other Swelling on the face	8.4	yes	no	no	39	no		yes	Lasix and oxygen therapy	58.4548	yes	hhd other Dilated cardiomyopathy and interstitial pulmonary disease	no	no	no
86	male	someprimary	0	108	43	44	55	161	no	yes	yes	no	yes	no	no	no	yes	no	no	no	no	no	yes	no	sob	chestpain palpitations cough nauseavomiting	15	no	yes	no	120	no	76	yes	Metronidazole Ceftriaxone	21.1599	yes	hhd pneumonia other Ileus unspecified, other disorders of fluid, electrolyte and acids based balance, hyperplasia of prostate	yes	yes	no
58	male	completedcollege	700000	161	114	89	73	167	no	no	no	yes	yes	no	no	no	no	yes	no	no	no	no	yes	no	chestpain	cough sob	6	yes	no	no	39	no		no		0	no	ccf asthma other Pulmonary oedema	no	no	no
74	male	someprimary	10000	133	74	73	53	163	yes	yes	yes	no	no	no	no	no	no	no	no	no	no	no	yes	no	sob	chestpain palpitations genweakness	5.1	yes	no	no	39	no		yes		0	no	other Pleural effusion,NEC, malignant neoplasm of bronchus and Lung	yes	no	yes
81	male	somesecondary	0	215	117	103	66	165	no	no	no	no	yes	no	no	no	no	yes	no	no	no	no	yes	no	sob	chestpain genweakness headache palpitations	5.6	yes	no	no	39	no		yes	Isosorbide dinitrate Clopidogrel and atorvastatin	13.8858	yes	hhd mi other ccf Chronic renal failure	no	no	no
68	male	completedcollege	0	137	78	98	76	170	no	no	yes	yes	yes	no	no	no	yes	yes	no	yes	no	no	yes	dn	sob	backpain sob cough nauseavomiting genweakness	8.1	yes	no	no	1165	yes	922	yes	Clopidogrel and atorvastatin	7.1644	yes	mi hhd other Type 2 diabetes mellitus, CKD stage 5, pure hypercholesterolaemia	no	no	no
60	female	completedprimary	0	154	106	115	66	159	no	no	no	no	no	no	no	no	no	no	no	no	no	no	yes	no	sob	chestpain cough	5.2	yes	no	no	39	no		yes	Lasix,ceftriaxone	56.315	yes	pneumonia hhd other Pulmonary oedema	no	no	no
74	female	someprimary	0	99	60	86	52	159	no	no	no	no	yes	no	no	no	yes	yes	no	no	no	no	yes	dn	chestpain	headache backpain sob nauseavomiting genweakness cough palpitations	8.4	no	yes	no	55	yes	55	yes	Atorvastatin, pantoprazole ,ceftriaxone ,Clopidogrel	47.556	yes	hhd mi other pneumonia Hyperlipidaemia	no	no	no
58	female	completedprimary	0	113	76	73	112	165	no	yes	no	yes	yes	no	no	no	no	yes	no	no	no	yes	yes	yes	sob	chestpain cough headache	5.6	yes	no	no	39	no		no	Oxygen therapy	0	no	ccf	no	no	no
80	male	completedprimary	0	140	87	91	61	162	no	no	no	no	no	no	no	no	no	no	no	no	no	no	yes	no	sob	chestpain cough	4.5	no	no	no	39	no		no	Hydrocortisone	87.5471	no	ccf pneumonia asthma	no	no	no
58	female	completedprimary	0	188	89	75	83	168	no	yes	yes	yes	yes	no	no	yes	yes	yes	no	yes	no	no	yes	yes	sob	chestpain cough backpain armpain headache legswelling	6.8	yes	no	no	39	no		yes	Oxygen therapy, lasix and hydrocortisone injection	43.5194	yes	ccf other Pleural effusion and diabetes mellitus type 2	no	no	no
86	female	completedprimary	0	174	100	99	61	167	yes	no	no	no	yes	no	yes	no	no	no	yes	no	no	no	yes	dn	sob	chestpain	6.5	yes	no	no	39	no		yes	Ceftriaxone injection and dexamethasozone	75.1882	no	other pneumonia ccf Stroke	no	no	no
76	male	somesecondary	0	178	96	68	70	163	no	yes	no	yes	yes	no	no	no	yes	no	no	no	no	no	yes	no	sob	chestpain genweakness cough palpitations legswelling	20.8	yes	yes	no	65	no	79	no	Lasix ceftriaxone atorvastatin clopidogrel	9.84885	yes	ccf ihd pneumonia other mi Diabetes mellitus	yes	no	yes
77	female	completedcollege	0	215	116	84	80	165	no	no	no	no	yes	no	no	yes	no	yes	no	no	yes	no	yes	yes	chestpain	headache abdominalpain backpain cough palpitations	5.8	yes	no	no	39	yes	39	yes	Morphine hydrochloride Isosorbide dinitrate Atorvastatin clopidogrel	74.2456	no	mi pud hhd other Acute pain	no	no	no
32	male	completedcollege	800000	131	74	52	70	168	no	no	no	no	no	no	no	no	no	no	no	no	no	no	yes	no	chestpain	palpitations sob sweating jawpain backpain	6.5	yes	no	no	39	no		no	Clopidogrel and atorvastatin	0	no	angina mi pud	no	no	no
76	female	someprimary	0	198	75	71	66	160	no	no	no	no	yes	no	no	no	yes	yes	no	yes	no	no	yes	no	genweakness	headache sob nauseavomiting dizziness	5.1	no	no	no	52	yes	60	yes	Nifedipine, atorvastatin Lasix	8.53519	yes	other CKD	no	no	no
73	male	somesecondary	0	139	103	104	47	170	no	no	no	yes	yes	no	no	no	no	no	no	no	no	no	yes	no	sob	chestpain legswelling cough	6.3	yes	no	yes	180	yes	142	yes	Pleural tapping	0	no	other Pleural effusion	no	no	no
72	female	someprimary	0	157	79	99	58	151	yes	no	no	yes	yes	no	no	no	yes	yes	yes	yes	no	no	yes	no	palpitations	chestpain sob headache abdominalpain other Passing Hard stool	14	yes	yes	no	39	no		no	Captopril	71.7791	no	htn ccf other Type 2 diabetes mellitus	no	no	no
25	male	somesecondary	0	133	93	103	64	174	no	no	no	no	no	no	no	no	no	yes	no	no	no	no	yes	no	sob	chestpain armpain jawpain cough	6.2	yes	no	no	39	no		no	Pleural tapping	0	no	other Pleural effusion	no	no	no
60	female	someprimary	0	172	133	160	58	159	no	no	no	no	yes	no	no	no	no	yes	no	no	no	no	yes	dn	sob	chestpain genweakness palpitations loc	7.5	yes	no	no	85	yes	90	yes	Morphine, Clopidogrel	5.8224	yes	mi ccf other Atrial fibrillation and flutter	yes	yes	no
41	male	completedcollege	1500000	137	103	99	86	179	no	yes	yes	no	no	no	no	no	yes	no	no	yes	no	no	yes	no	chestpain	sob palpitations	13.2	no	yes	no	39	no		no	Morphine Isosorbide dinitrate Atorvastatin, Clopidogrel	73.8093	no	angina mi other Diabetes mellitus, hyperglycaemia	no	no	no
90 or greater	female	someprimary	0	149	86	86	135	165	no	no	no	no	yes	no	yes	no	yes	yes	no	yes	no	no	yes	yes	sob	sob other Loss of consciousness	6.9	no	no	no	39	no		no	Nifedipine Ceftriaxone and metronidazole	0	no	other pneumonia htn Stroke and PE	no	no	no
90 or greater	female	someprimary	0	120	70	165	45	167	no	yes	no	yes	no	no	no	no	no	no	no	no	no	no	yes	no	sob	chestpain cough palpitations nauseavomiting	6.3	yes	no	no	39	no		no	Oxygen therapy and lasix	85.2344	no	ccf	no	no	no
36	female	completedsecondary	0	128	76	86	76	158	no	no	no	no	no	no	no	no	no	no	no	no	no	no	yes	no	chestpain	sob dizziness sweating	8.9	yes	no	no	2000	yes	2000	yes	Morphine Clopidogrel and atorvastatin	0	no	mi other AKI	no	no	no
46	female	completedprimary	0	245	196	113	62	172	no	yes	no	no	yes	no	no	no	no	yes	no	no	no	no	yes	no	sob	nauseavomiting genweakness	7.8	yes	no	no	346	yes	352	yes	Nifedipine Lasix	2.22226	yes	hhd ccf other CKD	no	no	no
68	female	completedprimary	100000	214	113	79	76	163	no	yes	no	no	yes	no	no	no	no	no	no	no	no	no	yes	yes	chestpain	backpain genweakness palpitations legswelling	5.1	yes	no	no	39	no		no	Nifedipine	0	no	hhd ihd	no	no	no
65	male	completedcollege	100000	130	86	86	86	167	no	no	no	no	no	no	no	no	no	no	no	no	no	no	yes	no	sob	palpitations genweakness legswelling chestpain	6	no	no	no	39	no		no	Lasix	49.3867	yes	ccf pneumonia other Chronic obstructive pulmonary disease , renal failure ,pulmonary heart disease	no	no	no
27	female	completedcollege	100000	109	68	69	81	167	no	no	no	no	no	no	no	no	no	no	yes	no	no	yes	yes	no	chestpain	sob abdominalpain backpain nauseavomiting genweakness palpitations	5.4	yes	no	no	39	no		no		0	no	other Syncope and collapse	no	no	no
74	male	completedsecondary	0	213	99	94	63	169	no	no	no	no	yes	no	no	no	yes	yes	no	no	no	no	yes	no	sob	genweakness palpitations cough	13.9	yes	yes	no	68	yes	85	yes	Calcium gluconate , lasix	6.5955	yes	hhd other Pulmonary oedema, hyperkalemia, chronic renal failure	yes	yes	no
66	male	completedprimary	0	157	79	73	68	170	no	no	no	yes	yes	no	no	no	yes	yes	no	yes	no	no	yes	no	chestpain	sob palpitations jawpain armpain headache	7.8	yes	no	no	39	no		no	Morphine Pantoprazole	59.3131	yes	pud hhd other Hpyerlipidaemia	no	no	no
55	female	completedprimary	100000	151	82	104	98	160	no	no	no	no	yes	no	no	no	no	no	no	no	no	no	yes	no	sob	chestpain legswelling palpitations genweakness	4.1	no	no	no	228	yes	205	yes		1.76758	yes	other CKD, pulmonary oedema	no	no	no
41	female	completedprimary	120000	138	97	97	76	167	no	no	no	no	yes	no	no	no	no	yes	no	no	no	no	yes	no	chestpain	sob backpain palpitations	5.8	yes	no	no	2000	yes	1720	yes	Clopidogrel	65.7628	no	hhd other Other hyperlipidaemia	no	no	no
40	female	completedsecondary	600000	128	62	70	97	173	no	no	no	no	no	no	no	no	no	no	no	no	no	no	yes	no	chestpain	sob palpitations	6.3	yes	no	no	39	no		no	Morphine, IV pantoprazole	0	no	mi other Peptic ulcer site unspecified	no	no	no
48	male	completedcollege	550000	160	105	74	74	172	no	yes	no	no	no	no	no	no	no	no	no	no	no	no	yes	no	chestpain	headache armpain palpitations	7.3	yes	no	no	39	no		no	Nifedipine	0	no	hhd	no	no	no
76	female	completedprimary	0	142	60	71	70	160	no	no	yes	no	yes	no	no	no	yes	yes	no	yes	no	no	yes	no	sob	chestpain legswelling	10.9	no	yes	no	39	no		no		52.8987	yes	other Type 2 diabetic mellitus with peripheral circulatory complications, Open wound of ankle and foot	no	no	no
65	female	completedprimary	0	130	95	98	84	169	no	no	no	yes	no	no	no	no	no	yes	no	no	no	no	yes	no	sob	abdominalpain backpain nauseavomiting genweakness armpain cough palpitations legswelling	8.1	yes	no	no	39	no		no	Lasix	0	no	ccf other pud Chronic kidney disease, ascites, pleural effusion, hepatomegaly, pulmonary oedema,coronary thrombosis	no	no	no
83	male	completedprimary	0	149	89	72	75	169	no	no	no	no	yes	no	no	no	no	yes	no	no	no	yes	yes	no	sob	armpain palpitations backpain	6	yes	no	no	39	no		no		0	no	hhd pud other Lumbar and other intervertebral disc disorders with radiculopathy,palpitations,hyperlipidaemia	no	no	no
62	male	completedprimary	0	123	86	107	59	167	no	no	no	no	yes	no	no	no	no	yes	no	no	no	no	yes	no	sob	headache abdominalpain backpain chestpain genweakness cough palpitations legswelling	6.9	yes	no	no	63	yes	60	yes	Lasix	10.5405	yes	ccf hhd mi htn other asthma Chronic kidney disease	yes	yes	no
48	male	completedprimary	0	110	68	90	64	173	no	no	no	no	no	no	no	no	no	no	no	no	no	no	yes	no	sob	genweakness cough legswelling	6	yes	no	no	39	no		yes		113.052	no	other ccf pneumonia pneumoconiosis	no	no	no
50	male	completedcollege	700000	136	102	67	82	168	no	yes	yes	no	yes	no	no	no	yes	yes	no	no	no	no	yes	no	chestpain	genweakness sob cough palpitations legswelling	13	yes	yes	no	57	yes	52	no	Lasix	12.542	yes	other hhd Chronic kidney disease	no	no	no
89	female	completedprimary	0	176	93	94	105	172	no	no	no	yes	yes	no	no	no	no	yes	no	no	no	no	yes	dn	sob	abdominalpain other legswelling Epistasis	5.7	yes	no	no	39	no		yes	Lasix	0	no	hhd other Chronic renal failure	yes	yes	no
60	female	someprimary	0	143	72	95	68	166	no	no	no	yes	yes	no	no	no	no	yes	no	no	no	no	yes	no	sob	legswelling genweakness	7.6	yes	no	no	49	yes	49	yes	Nifedipine Lasix and clopidogrel	49.0907	yes	htn	no	no	no
68	male	completedcollege	0	169	120	78	78	172	no	no	no	no	yes	no	no	no	yes	yes	no	yes	no	no	yes	no	chestpain	sob cough abdominalpain legswelling	6.9	yes	no	yes	162	yes	158	yes	Lasix and calcium gluconate	6.3736	yes	hhd other CKD	no	no	no
55	male	completedprimary	200000	139	81	113	95	173	no	no	no	no	yes	no	no	no	yes	yes	no	yes	no	yes	yes	no	chestpain	headache abdominalpain backpain armpain palpitations	20.1	yes	yes	no	39	no		no		0	no	other ihd Type 2 diabetes mellitus ,chest pain unspecified	no	no	no
90 or greater	male	someprimary	0	133	77	69	63	168	yes	no	no	no	yes	no	no	no	yes	no	no	no	no	no	yes	yes	sob	abdominalpain backpain chestpain genweakness dizziness cough palpitations legswelling	12.2	yes	yes	no	39	no		no	Clopidogrel, atorvastatin, salbutamol nebulizer, lasix	28.196	yes	ccf other mi Chronic obstructive pulmonary disease,	no	no	no
73	male	completedcollege	0	135	86	87	46	168	yes	no	no	no	yes	no	no	no	no	no	no	no	no	no	yes	dn	sob	chestpain palpitations backpain	6.3	yes	no	no	39	no		no		0	no	other pneumonia Malignant larynx,	no	no	no
66	male	completedcollege	300000	132	80	86	83	167	no	no	no	no	yes	no	no	no	yes	yes	no	yes	no	no	yes	yes	chestpain	abdominalpain backpain nauseavomiting genweakness dizziness palpitations cough	6.6	yes	no	no	39	no		no	Pantoprazole	84.6351	no	pud pneumonia other hhd mi Chest Pain, muscle strain, diabetes mellitus	no	no	no
57	female	none	0	109	69	102	57	172	no	no	no	no	no	no	no	no	no	no	no	no	no	no	yes	no	sob	abdominalpain backpain genweakness cough palpitations legswelling	6	yes	no	yes	39	no		yes	Lasix	108.286	no	ccf other Hyperlipidaemia, chronic renal failure ,other disorders of fluid and electrolyte and acid-base balance, interstitial pulmonary disease	no	no	no
63	male	completedprimary	150000	118	75	144	62	173	no	no	no	no	no	no	no	no	yes	no	no	no	no	no	yes	yes	chestpain	headache backpain sob nauseavomiting genweakness sweating cough	12.2	yes	yes	no	39	no		no		0	no	other Malignant neoplasm of the prostate, secondary malignant neoplasm of other sites	no	no	no
50	female	completedprimary	100000	143	85	96	76	169	no	no	no	yes	yes	no	no	no	yes	yes	no	yes	no	no	yes	no	chestpain	headache abdominalpain backpain sob genweakness palpitations	5.7	yes	no	no	39	no		no	Pantoprazole	0	no	hhd other Diabetes mellitus, pulmonary oedema, vitiligo,diabetic polyneuropathy	no	no	no
45	male	completedcollege	450000	153	85	120	67	169	no	no	no	no	no	no	no	no	no	no	no	no	no	no	yes	no	sob	chestpain palpitations legswelling	6.7	yes	no	no	39	no		yes	Oxygen therapy	0	no	other pneumonia Pneumoconiosis	yes	no	no
80	female	none	0	135	77	100	76	166	no	no	no	yes	yes	no	no	no	yes	yes	no	yes	no	no	yes	no	sob	chestpain palpitations	6.9	yes	no	no	39	no		no	Oxygen therapy	68.2952	no	other hhd pneumonia Malignant neoplasm of oesophagus and larynx, type 2 diabetes mellitus	no	no	no
69	female	someprimary	150000	145	91	60	73	166	no	no	no	yes	yes	no	no	no	no	yes	no	no	no	no	yes	no	chestpain	sob palpitations jawpain chestpain legswelling	6.9	yes	no	no	39	no		no	Atorvastatin, clopidogrel and pantoprazole	0	no	ua hhd pud other Dizziness and giddiness	no	no	no
65	female	completedprimary	0	161	109	97	75	160	no	no	no	no	yes	no	no	no	yes	yes	no	yes	no	no	yes	no	sob	chestpain genweakness palpitations	22.1	yes	yes	no	1713	yes	1682	yes	Morphine,isosorbide,pantoprazole, clopidogrel atorvastatin	46.0888	yes	hhd mi other Type 2 Diabetes mellitus	no	no	no
58	female	completedprimary	0	161	78	63	83	170	no	yes	no	yes	yes	no	no	no	yes	yes	yes	yes	no	no	yes	no	chestpain	sob backpain armpain jawpain abdominalpain headache sweating	6.9	yes	no	no	39	no		no		73.6344	no	other Gastritis and diabetes mellitus type 2	no	no	no
38	female	completedcollege	300000	132	80	79	106	174	no	no	yes	no	no	no	no	no	no	no	no	no	no	no	yes	yes	chestpain	sob palpitations armpain	6.1	yes	no	no	39	no		no		0	no	other Supervision of normal pregnancy, pain in throat and chest	no	no	no
47	male	completedprimary	60000	106	64	75	63	172	no	yes	no	no	yes	no	no	no	no	yes	no	no	no	no	yes	no	sob	chestpain legswelling genweakness sob	6.5	yes	no	no	44	yes	46	yes	Tramadol Lasix	82.5698	no	ccf other Palpitations, gout	yes	yes	no
68	female	someprimary	0	129	77	120	59	165	no	no	no	no	yes	no	no	no	no	yes	no	no	no	no	yes	no	sob	abdominalpain backpain genweakness nauseavomiting cough legswelling chestpain	5.2	yes	no	no	57	yes	63	yes	Morphine Lasix, Clopidogrel, atorvastatin, nolo one hydrochloride, dextrose infusion	18.8923	yes	other mi ccf Other opioids,hyperkalemia, other chest pain,hypo-osmolality and hyponatraemia,other hyperlipidaemia, chronic kidney disease	yes	yes	no
76	male	someprimary	0	140	89	92	45	172	no	no	no	yes	no	no	no	no	no	yes	no	no	no	yes	yes	dn	chestpain	sob palpitations legswelling	8.5	yes	no	no	63	no	79	yes	Metoprolol and digoxin Oxygen therapy	34.3809	yes	hhd other Atrial fibrillation and flutter	no	no	no
46	male	completedprimary	300000	146	92	94	71	167	no	yes	no	no	yes	no	no	no	yes	yes	no	no	yes	no	yes	no	sob	palpitations genweakness cough	10.8	no	yes	no	104	yes	104	yes	Isosorbide dinitrate, Atorvastatin, Clopidogrel, lasix, salbutamol nebulizer, ceftriaxone	12.5331	yes	hhd other Diabetes mellitus, bacterial pneumonia, tuberculosis of lung,gastric ulcer pulmonary oedema	yes	yes	no
29	male	completedcollege	26000000	132	70	70	80	172	no	no	no	no	no	no	no	no	no	no	no	no	no	no	yes	no	chestpain	backpain	6.4	yes	no	no	39	no		no		0	no	angina	no	no	no
50	female	completedcollege	500000	137	102	62	83	171	no	no	no	no	yes	yes	no	no	no	yes	no	no	no	yes	yes	no	chestpain	armpain backpain	6.3	yes	no	no	39	no		no		0	no	other hhd Chest Pain unspecified, coronary thrombosis not resulting in myocardial infarction,	no	no	no
54	male	completedprimary	0	135	86	88	68	169	no	no	no	no	no	no	no	no	no	no	no	no	no	no	yes	no	chestpain	backpain palpitations	5.5	yes	no	no	39	no		no		0	no	ihd	no	no	no
23	female	somecollege	0	199	132	102	117	166	no	no	no	no	yes	no	no	no	no	yes	no	no	no	no	yes	no	sob	chestpain cough legswelling genweakness	8.9	yes	no	no	101	no	108	yes	Paracetamol Nifedipine Clopidogrel and atorvastatin	2.07306	yes	hhd ihd mi other CKD and Pulmonary oedema	no	no	no
67	male	completedprimary	35000	150	120	80	43	170	yes	yes	no	no	yes	no	no	no	no	yes	no	no	no	no	yes	yes	sob	cough genweakness	7.9	yes	no	no	41	yes	49	yes		94.5453	no	pneumonia other Pleural effusion, NEC, peptic ulcer, site unspecified	no	no	no
62	male	someprimary	0	109	89	98	60	174	no	yes	no	yes	no	no	no	no	no	no	no	no	no	no	yes	no	sob	cough legswelling genweakness	7.8	yes	no	no	39	no		no	Oxygen therapy	0	no	ccf	yes	no	yes
22	male	somecollege	0	140	93	97	53	170	no	no	no	no	no	no	no	no	yes	no	no	no	no	no	yes	yes	sob	chestpain genweakness nauseavomiting dizziness palpitations	21.1	no	yes	no	39	no		yes	Insuline human injection	0	no	other Type 1 diabetic mellitus with ketoacidosis, other diseases of stomach and duodenum	no	no	no
85	female	someprimary	0	113	60	126	57	169	yes	no	yes	yes	yes	no	no	no	no	yes	no	no	no	no	yes	yes	genweakness	headache abdominalpain backpain chestpain dizziness palpitations	4.8	yes	no	no	39	no		no		0	no	hhd pneumonia pud	no	no	no
70	female	completedprimary	30000	149	88	69	81	170	no	no	no	yes	no	no	no	no	no	yes	no	no	no	no	yes	no	sob	chestpain abdominalpain	6.9	yes	no	no	39	no		no	Carvedilol, lasix answer spironolactone	0	no	ccf	no	no	no
34	female	somesecondary	100000	155	100	86	70	167	no	yes	no	no	no	no	no	no	no	no	no	no	no	no	yes	no	chestpain	sob headache cough palpitations	4.1	no	no	no	39	no		yes	Sodium chloride	0	no	pneumonia other Severe pre-eclampsia	no	no	no
56	male	somecollege	300000	87	56	77	56	164	no	yes	no	yes	yes	no	no	no	no	yes	no	no	no	no	yes	no	chestpain	headache backpain sob genweakness dizziness armpain palpitations	5.6	yes	no	no	2000	yes	2000	no	Morphine Dopamine, Clopidogrel, atorvastatin	0	no	hhd mi other Other hyperlipidaemia	no	no	no
49	male	completedcollege	15000000	127	83	79	89	176	no	yes	no	no	no	no	no	no	no	no	no	no	no	no	yes	yes	chestpain	chestpain armpain palpitations	5.4	yes	no	no	39	no		no		0	no	angina	no	no	no
85	female	someprimary	0	168	106	98	67	166	no	no	no	yes	yes	no	no	no	no	yes	yes	no	no	no	yes	no	sob	chestpain legswelling palpitations cough	7.4	yes	no	no	113	yes	144	yes	Tramadol Carvedilol, Isosorbide dinitrate Atorvastatin, clopidogrel, lasix and pantoprazole	0	no	mi ccf pud	no	no	no
76	female	completedprimary	0	133	99	75	76	169	no	no	no	no	no	no	no	no	no	no	yes	no	no	no	yes	no	sob	chestpain legswelling palpitations nauseavomiting	5.4	yes	no	no	39	no		no		0	yes	ccf pneumonia	no	no	no
45	female	completedprimary	20000	102	85	104	63	159	no	no	no	no	no	no	no	no	no	no	no	no	no	no	yes	no	chestpain	abdominalpain sob genweakness palpitations legswelling cough	4.5	no	no	no	39	no		yes	Morphine Pantoprazole	0	no	pud hhd	no	no	no
43	female	somecollege	50000	160	112	74	92	168	no	yes	no	no	no	no	no	no	no	no	no	no	no	no	yes	no	chestpain	armpain palpitations backpain	5.9	yes	no	no	39	no		no		0	no	hhd	no	no	no
56	female	completedprimary	200000	138	83	74	60	150	no	no	no	no	yes	yes	no	no	no	yes	yes	no	yes	no	yes	no	chestpain	abdominalpain backpain armpain palpitations jawpain	4.9	no	no	no	39	no		no		0	no	other mi hhd ihd Disorders of lipoprotein and other lipidaemias	no	no	no
67	male	completedprimary	250000	187	101	123	76	165	no	no	no	yes	yes	no	no	no	no	yes	no	no	no	no	yes	no	sob	headache backpain chestpain genweakness cough palpitations	5	no	no	no	39	yes	324	yes	Clopidogrel, atorvastatin, lasix	103.535	no	hhd ccf	no	no	no
71	male	someprimary	0	145	46	73	56	156	no	no	no	no	no	no	no	no	no	no	no	no	no	no	yes	no	chestpain	backpain sob cough palpitations legswelling genweakness	10.8	yes	no	no	65	yes	68	yes	Ceftriaxone, dexamethasone, lasix, calcium gluconate, dextrose 50%,actrapid	23.3414	yes	mi pneumonia asthma other Malignant neoplasm of prostate, hyperkalemia, pulmonary embolism ,pleural effusion, acute respiratory failure, other iron deficiency anaemias	no	no	no
81	female	none	0	128	63	105	56	165	no	no	no	yes	yes	no	no	yes	no	yes	yes	no	yes	no	yes	no	sob	headache genweakness cough palpitations other Face puffness	6	yes	no	no	39	no		yes	Ceftriaxone	90.1414	no	other hhd pneumonia Stroke	no	no	no
45	female	completedprimary	60000	90	67	122	56	164	no	no	no	no	no	no	no	no	no	no	no	no	no	no	yes	no	sob	backpain chestpain genweakness cough palpitations	5.4	yes	no	no	39	no		no		0	no	other Other disease of pericardium, pleural effusion, pericardial effusion , tachycardia	no	no	no
70	male	completedcollege	0	123	86	89	63	170	yes	yes	no	no	yes	yes	no	no	no	yes	yes	no	no	no	yes	yes	sob	legswelling genweakness other Facial swelling	6.5	yes	no	no	85	yes	92	yes	Lasix	58.4548	yes	ccf hhd	no	no	no
51	female	completedprimary	0	123	85	112	68	158	no	no	no	no	no	yes	no	no	yes	yes	no	yes	no	no	yes	no	chestpain	sob backpain legswelling abdominalpain other Abdominal swelling and face swelling	6.9	yes	no	no	44	yes	40	no	Pleural taping	0	no	ccf other Hepatic failure and ascitis	yes	no	yes
57	female	completedsecondary	250000	143	85	112	130	169	no	no	no	yes	yes	no	no	no	no	yes	no	no	no	yes	yes	no	sob	chestpain genweakness cough backpain	6.9	yes	no	no	39	no		yes	Sulbutamol nebulizer and oxygen therapy	0	no	ccf hhd	no	no	no
82	male	completedprimary	60000	121	74	78	63	178	no	no	no	no	yes	no	no	no	no	yes	no	no	no	no	yes	no	chestpain	chestpain sob headache palpitations	5.8	yes	no	no	41	yes	40	yes	Clopidogrel	0	no	other mi Epilepsy, Essential (primary) hypertension	no	no	no
45	male	completedprimary	120000	111	86	96	69	161	no	no	no	no	no	no	no	no	no	no	no	no	no	no	yes	no	sob	chestpain sob cough legswelling palpitations dizziness	5.8	yes	no	no	39	no		yes	Lasix	103.542	no	ccf other Ckd, pulmonary oedema	no	no	no
90 or greater	male	someprimary	0	125	80	83	53	160	no	no	no	yes	yes	no	no	no	no	yes	no	no	no	no	yes	no	chestpain	chestpain palpitations legswelling	5.8	yes	no	no	39	no		no		0	no	other ccf hyperlipidemia unspecified,Dilated cardiomypathy	no	no	no
48	female	completedprimary	100000	114	74	89	50	162	no	no	no	yes	no	no	no	no	no	yes	no	no	no	no	yes	no	sob	backpain genweakness cough sweating palpitations	6.5	no	no	no	39	no		yes		119.917	no	hhd other Interstitial pulmonary disease ,tuberculosis of lung	yes	yes	no
78	female	someprimary	0	129	80	55	76	153	no	yes	no	no	yes	no	no	yes	no	yes	no	yes	yes	no	yes	no	chestpain	backpain armpain genweakness palpitations	4.8	no	no	no	39	no		no		0	no	hhd ihd pud other Hyperlipidaemia	no	no	no
48	male	completedprimary	30000	115	91	106	85	177	no	no	no	no	no	no	no	no	no	no	no	no	no	no	yes	no	sob	cough genweakness legswelling	5.2	yes	no	no	39	no		no	Lasix	0	no	ccf	no	no	no
71	male	completedprimary	20000	139	93	90	77	174	yes	no	no	no	no	yes	no	no	no	yes	yes	no	no	no	yes	no	sob	other cough genweakness palpitations legswelling Abdominal swelling	6.1	yes	no	no	39	no		no	Lasix	0	no	hhd	no	no	no
40	female	completedsecondary	0	136	81	102	86	165	no	no	no	yes	no	no	no	no	no	no	no	no	no	no	yes	no	sob	backpain cough	6.5	yes	no	no	39	no		yes	Dexamethazone	117.968	no	other Interstitial Pulmonary disease	no	no	no
62	male	completedcollege	0	110	56	86	69	165	no	no	no	no	no	no	no	no	no	yes	no	no	no	no	yes	no	sob	chestpain abdominalpain backpain genweakness cough palpitations legswelling	4.8	no	no	no	47	yes	50	yes	Clopidogrel	46.618	yes	hhd other ccf mi Alcoholic cirrhosis of liver,dilated cardiomyopathy, pleural effusion, cardiogenic shock	yes	no	no
86	male	completedsecondary	0	120	78	85	47	168	no	no	no	no	yes	no	no	no	no	no	no	no	no	no	yes	no	sob	chestpain palpitations nauseavomiting abdominalpain cough	6.9	yes	no	no	81	yes	84	yes	Clopidogrel, statin and Lasix Tramadol	29.4577	yes	mi ccf other Pleural effusion	no	no	no
75	female	someprimary	0	131	70	65	71	165	no	no	no	no	yes	no	yes	no	yes	yes	no	yes	no	no	yes	no	chestpain	abdominalpain backpain headache genweakness armpain palpitations	12.7	yes	yes	no	138	yes	701	yes	Isosorbide dinitrate Clopidogrel, atorvastatin	0	no	mi hhd other Diabetes mellitus type 2, other disorders of fluid and electrolyte and acid-base balance	yes	yes	no
38	female	completedprimary	80000	129	75	137	97	167	no	no	no	no	yes	no	no	no	no	yes	yes	no	no	no	yes	no	sob	genweakness headache cough legswelling palpitations nauseavomiting sweating other Anuria	6.2	yes	no	no	496	yes	491	yes	Clopidogrel	11.2077	yes	other Pulmonary oedema, maternal care due to uterine scar from previous surgery	no	no	no
21	male	somecollege	0	137	84	115	61	173	no	no	no	no	no	no	no	no	no	no	no	no	no	no	yes	dn	chestpain	backpain armpain cough palpitations	5.2	yes	no	no	39	no		no	Tramadol, morphine Atorvastatin,Clopidogrel	0	no	mi other Other hyperlipidaemia, chest pain,urinary tract infection	no	no	no
67	female	none	0	129	94	90	47	160	no	no	no	yes	no	no	no	no	no	no	no	no	no	no	no	yes	sob	palpitations other Leg pain	6.9	yes	no	no	39	no		no		0	no	asthma ccf	no	no	no
68	female	completedcollege	0	170	70	86	89	165	no	yes	no	no	yes	no	no	no	yes	yes	no	yes	no	no	yes	yes	sob	chestpain legswelling palpitations genweakness	18.1	yes	yes	no	39	no		yes	Lasix	33.0723	yes	ccf htn other Type 2 diabetes mellitus	no	no	no
58	male	completedprimary	40000	161	96	122	54	170	no	no	no	no	no	no	no	no	no	no	no	no	no	no	yes	no	sob	chestpain genweakness cough palpitations legswelling	6.8	yes	no	no	39	no		yes		113.236	no	other Pleural effusion, NEC, Malignant neoplasm of bronchus and Lung	no	no	no
73	male	completedprimary	0	114	84	78	79	169	yes	yes	no	yes	yes	no	no	no	no	yes	no	no	no	no	yes	yes	sob	legswelling cough palpitations	5.8	no	no	no	39	no		yes	Lasix	91.0823	no	ccf other Hydrocele uspecified	no	no	no
63	female	completedsecondary	230000	145	89	60	81	169	no	no	yes	yes	yes	no	no	yes	yes	no	no	no	no	no	yes	yes	chestpain	sob chestpain headache armpain palpitations	7.8	yes	no	no	39	no		no		0	no	hhd mi other Type 2 diabetic mellitus	no	no	no
83	female	completedsecondary	0	132	73	64	79	164	no	no	no	yes	yes	no	no	no	no	yes	yes	no	yes	yes	yes	no	sob	other chestpain palpitations Leg pain	6.5	yes	no	no	39	no		yes	Oxygen therapy	48.224	yes	pneumonia	no	no	no
42	female	completedprimary	250000	122	85	92	72	162	no	no	no	no	no	no	no	no	no	no	no	no	no	no	yes	no	sob	chestpain legswelling abdominalpain other Abdomen swelling	6.8	yes	no	no	39	no		yes	Oxygen therapy	0	no	ccf other Anaemia	no	no	no
50	female	completedprimary	0	167	97	96	102	169	no	no	no	no	yes	no	no	no	yes	yes	no	no	no	no	yes	yes	sob	genweakness abdominalpain cough palpitations	7.1	no	yes	no	39	no		yes	Paracetamol Lasix, ceftriaxone	42.8224	yes	ccf hhd other Multiple open wounds of ankle and foot, acute pharyngitis	no	no	no
61	male	completedprimary	60000	207	105	95	68	171	no	no	no	no	yes	no	no	no	no	yes	no	yes	no	no	yes	no	chestpain	headache abdominalpain backpain sob genweakness nauseavomiting cough palpitations	3	yes	no	no	39	no		yes	Morphine Nifedipine Atorvastatin, Clopidogrel	12.0868	yes	other mi hhd Chronic renal failure, hyperlipidaemia, diabetes mellitus	no	no	no
50	female	completedcollege	900000	162	78	93	48	156	no	no	no	no	yes	yes	no	yes	yes	yes	no	yes	yes	yes	yes	yes	nauseavomiting	sob chestpain backpain genweakness	6.8	yes	no	no	170	no	130	yes	Isosorbide dinitrate Clopidogrel and atorvastatin	4.50224	yes	other mi hhd CKD , hyperlipidemia and type 2 DM	no	no	no
71	male	completedcollege	20000	177	116	117	68	175	no	yes	no	no	yes	no	no	no	no	yes	no	no	no	no	yes	no	dizziness	sob genweakness	6.8	yes	no	no	39	no		yes	Oxygen therapy	86.811	no	hhd pneumonia other Emphysema	no	no	no
73	female	completedprimary	0	100	70	126	75	168	no	no	no	no	yes	no	no	no	no	yes	no	no	no	no	yes	no	sob	genweakness other Unable to talk	5.7	yes	no	no	110	yes	84	yes	Oxygen therapy, clopidogrel, atorvastatin ,ceftriaxone and lasix	65.1174	no	mi other Stroke	no	no	no
71	male	completedprimary	0	119	88	109	86	169	no	no	no	no	no	no	no	no	yes	yes	no	yes	no	no	yes	no	chestpain	sob genweakness dizziness nauseavomiting cough palpitations legswelling	7.2	yes	no	no	90	yes	98	yes	Isosorbide dinitrate Lasix, calcium gluconate, salbutamol nebulizer, Clopidogrel	3.09386	yes	hhd other asthma Diabetes mellitus, chronic kidney disease, other disorders of fluid and electrolyte and acid-base balance	yes	no	yes
31	female	completedcollege	300000	137	85	131	65	167	no	yes	no	no	no	no	no	no	no	no	no	no	no	no	yes	yes	sob	chestpain palpitations genweakness	6.8	yes	no	no	39	no		no	Propranolol	0	no	mi other Palpitations	no	no	no
83	male	completedprimary	50000	158	53	74	57	161	no	no	no	yes	yes	no	no	yes	no	no	no	no	no	no	yes	yes	chestpain	backpain genweakness cough palpitations	4.8	no	no	no	39	no		no	Clopidogrel	58.7419	yes	hhd mi other Mixed hyperlipidaemia	no	no	no
36	female	completedprimary	0	105	80	146	67	162	no	no	no	yes	no	no	no	no	no	yes	no	no	no	yes	yes	no	chestpain	sob headache abdominalpain backpain genweakness cough palpitations legswelling	5	yes	no	no	39	no		no	Metoprolol, Lasix	91.2299	no	other Dilated cardiomyopathy, iron deficiency anaemia	no	no	no
83	female	completedsecondary	0	143	61	75	46	163	no	no	no	no	yes	no	no	no	no	yes	no	no	no	no	yes	no	chestpain	backpain jawpain	5.4	yes	no	no	39	no		no		67.0328	no	htn other COPD	no	no	no
80	female	somesecondary	0	99	57	112	72	165	no	no	no	yes	yes	no	no	no	yes	no	no	no	no	no	yes	no	sob	genweakness palpitations abdominalpain	5.6	yes	no	no	55	yes	88	yes	Carvedol, captopril Oxygen therapy, atorvastatin and clopidogrel	41.1166	yes	mi ccf pud other DM	no	no	no
62	male	completedprimary	100000	121	84	63	70	165	no	no	no	yes	no	no	no	no	yes	no	yes	yes	no	yes	yes	no	sob	chestpain abdominalpain genweakness legswelling	10.9	no	yes	no	39	no		diedined	Adrenaline, calcium gluconate	32.9409	yes	ccf hhd other Atrial fibrillation and flutter, Type 2 Diabetic mellitus	yes	yes	no
74	male	none	100000	118	78	112	60	167	yes	yes	no	yes	yes	no	no	no	no	yes	no	no	no	no	yes	no	chestpain	abdominalpain backpain sob genweakness cough palpitations legswelling	8.2	yes	no	no	39	no		yes	Clopidogrel, atorvastatin, lasix	53.6702	yes	hhd mi	no	no	no
52	male	completedprimary	100000	114	72	78	74	169	no	no	no	yes	no	no	no	no	no	no	no	no	no	no	yes	no	chestpain	sob palpitations	5.9	yes	no	no	39	no		no		91.0769	no	hhd	no	no	no
88	female	someprimary	0	102	68	89	78	164	no	no	no	yes	yes	yes	no	no	yes	yes	no	yes	no	no	yes	no	chestpain	palpitations sob	9.2	yes	no	no	39	no		no	Pantoprazole	0	no	ihd	no	no	no
62	female	somesecondary	70000	131	90	105	69	160	yes	no	no	yes	yes	no	no	no	no	yes	yes	no	no	yes	yes	yes	sob	chestpain legswelling genweakness sob headache	9.8	yes	no	no	39	no		yes		90.4757	no	other pneumonia Pleural effusion	no	no	no
60	female	completedprimary	250000	145	86	85	63	163	no	no	no	no	yes	yes	no	no	no	yes	no	no	no	no	yes	no	chestpain	backpain armpain jawpain sob	5.4	yes	no	no	39	no		no	Tramadol	96.8675	no	hhd other mi Lower Back pain	no	no	no
44	female	completedprimary	400000	120	89	92	72	164	no	yes	no	no	no	no	no	no	no	no	no	no	no	no	yes	no	chestpain	genweakness dizziness armpain palpitations	5.5	yes	no	no	39	no		no		79.1445	no	other Palpitations	no	no	no
59	male	completedprimary	300000	153	97	92	71	154	no	no	no	yes	yes	no	no	no	no	yes	yes	no	no	yes	yes	yes	chestpain	sob loc chestpain	5.8	yes	no	no	39	no		no		0	no	ccf	no	no	no
74	male	completedprimary	0	122	58	43	61	165	no	no	no	no	yes	no	no	no	yes	yes	no	no	no	no	yes	no	sob	genweakness chestpain	16.8	yes	yes	no	147	yes	142	yes	Calcium gluconate, lasix, sodium bicarbonate, dextrose infusion 50%	45.1131	yes	other Diabetes mellitus, chronic kidney disease, other disorders of fluid and electrolyte and acid-base balance, chronic obstructive pulmonary disease, hyperkalemia, acidosis,	no	no	no
30	female	somesecondary	50000	104	64	63	43	164	no	no	no	no	no	no	no	no	no	no	no	no	no	no	yes	no	chestpain	sob backpain armpain genweakness jawpain	6.5	yes	no	no	39	no		no		0	no	ihd	no	no	no
56	female	completedsecondary	150000	156	85	86	67	162	no	yes	no	no	yes	no	no	no	no	yes	no	no	no	no	yes	no	chestpain	sob palpitations headache	6.9	yes	no	no	39	no		no	Isosorbide dinitrate Clopidogrel and atorvastatin	0	no	ihd hhd	no	no	no
64	female	someprimary	0	122	92	67	137	163	no	no	no	yes	yes	no	no	no	no	yes	no	no	no	yes	yes	no	sob	chestpain backpain palpitations legswelling other genweakness dizziness Abdominal swelling	4.6	yes	no	no	39	no		yes	Lasix	0	no	hhd	no	no	no
77	male	completedprimary	0	179	78	56	69	174	no	yes	no	yes	yes	no	no	no	yes	yes	no	yes	no	no	yes	no	sob	chestpain backpain headache sweating armpain jawpain legswelling cough	14.2	yes	yes	no	481	yes	633	yes	Hydralazine Oxygen therapy	2.98322	yes	hhd other CKD stage 5, type 2 diabetes mellitus	yes	no	no
50	male	completedsecondary	0	140	78	89	65	166	no	no	no	no	yes	no	no	no	yes	yes	no	yes	no	no	yes	yes	genweakness	chestpain sob nauseavomiting	10.2	yes	no	no	166	yes	159	yes	Isosorbide dinitrate Clopidogrel and atorvastatin	20.9982	yes	mi other hhd Chronic renal failure	no	no	no
68	female	completedprimary	0	105	76	103	66	164	no	no	no	no	no	no	no	no	no	no	no	no	no	no	yes	no	sob	genweakness cough	9.6	yes	no	no	633	yes	835	yes	Clopidogrel,atorvastatin, lasix	0	no	mi other Malignant neoplasm of larynx,pulmonary oedema	no	no	no
89	male	completedprimary	0	142	67	67	59	165	no	no	no	no	yes	no	no	no	no	no	no	no	no	no	yes	yes	chestpain	headache abdominalpain backpain genweakness	9.6	yes	no	no	39	no		no		0	no	mi ccf pud other Pain	no	no	no
68	female	completedprimary	50000	168	75	64	79	150	no	yes	no	yes	yes	no	no	no	yes	yes	yes	yes	no	no	yes	no	chestpain	sob genweakness abdominalpain legswelling other Face swelling	8.9	yes	no	no	39	no		yes	Oxygen therapy	8.94613	yes	hhd ccf other Chronic renal failure and DM	no	no	no
81	male	completedcollege	200000	136	72	97	50	155	no	no	no	yes	yes	no	no	no	yes	yes	yes	yes	no	yes	yes	yes	chestpain	chestpain diarrhea palpitations	10.5	yes	no	no	42	yes	42	no	Oral Rahydration Salt, Ferrous and folic Acid	0	no	mi other hhd Type 2 Diabetic mellitus, Functional Diarrhoea	no	no	no
79	female	someprimary	0	163	94	90	53	156	no	no	no	no	yes	no	no	no	yes	no	no	yes	no	no	yes	no	chestpain	backpain	7.3	yes	no	no	39	no		no	Isosorbide dinitrate Clopidogrel	0	no	angina other pud Anxiety disorder	no	no	no
45	female	someprimary	0	123	86	96	65	156	no	no	no	no	yes	no	no	no	no	no	no	no	no	no	yes	dn	sob	chestpain abdominalpain sweating nauseavomiting loc	6.9	yes	no	no	305	yes	253	yes	Hydralazine Lasix, clopidogrel and atorvastatin	69.3124	no	hhd ccf pud mi other Pulmonary oedema	no	no	no
56	male	completedcollege	0	126	98	115	62	172	no	no	no	yes	no	no	no	no	no	no	no	no	no	no	yes	dn	sob	chestpain cough jawpain dizziness genweakness nauseavomiting	9.8	yes	no	no	832	yes	1038	yes	Ceftriaxone and lasix	5.19207	yes	other pneumonia Pulmonary eodema	yes	yes	no
62	female	completedprimary	0	149	109	103	50	157	no	no	no	no	yes	no	no	no	no	yes	yes	no	no	yes	yes	no	chestpain	sob genweakness nauseavomiting palpitations legswelling	6.6	yes	no	no	39	no		no		0	no	hhd ccf other Cardiac arrhythmia, malignant neoplasm of adrenal gland,hirsutism	no	no	no
67	female	completedprimary	30000	138	93	93	68	163	no	no	no	no	yes	no	no	no	no	yes	no	no	no	no	yes	yes	chestpain	abdominalpain backpain chestpain sob nauseavomiting genweakness armpain palpitations	4.9	yes	no	no	39	no		no		0	no	hhd mi	no	no	no
64	male	completedprimary	100000	99	62	79	59	172	yes	no	no	no	yes	no	no	no	yes	yes	no	yes	no	no	yes	no	sob	chestpain genweakness sob palpitations legswelling	19.9	yes	yes	no	47	yes	50	yes	Clopidogrel, atorvastatin Lasix, Dextrose infusion, Calcium gluconate injection.	13.4543	yes	hhd other Type 2 Diabetic Mellitus, Hyperkalaemia	no	no	no
68	female	somesecondary	0	127	94	62	65	166	no	no	no	no	yes	no	no	no	no	yes	no	no	no	no	yes	no	sob	chestpain genweakness armpain other Leg pain	5.8	yes	no	no	39	no		no		0	no	other TIA	no	no	no
84	female	someprimary	0	117	66	124	58	158	no	no	no	no	no	no	no	no	no	no	no	no	no	no	yes	no	sob	chestpain abdominalpain palpitations other General body itching and yellowish desicolaration on eyes	5.6	yes	no	no	197	yes	201	yes	Oxygen therapy	0	no	hhd other ccf Liver disease	yes	yes	no
68	male	somesecondary	0	168	88	106	66	156	no	no	no	no	yes	no	no	no	yes	yes	yes	yes	no	no	yes	no	sob	chestpain jawpain backpain armpain palpitations	20.2	yes	yes	yes	118	yes	171	yes	Clopidogrel, atorvastatin	0	yes	mi other hhd Hyperlipidaemia, tye 2 diabetes mellitus	no	no	no
19	female	somecollege	0	119	69	79	56	164	no	no	no	no	no	no	no	no	no	yes	no	no	no	no	yes	no	chestpain	headache backpain sob genweakness armpain palpitations	5.2	yes	no	no	39	no		no		0	no	other pud Rheumatic heart disease ,chest pain	no	no	no
60	male	completedprimary	500000	213	113	93	87	172	no	no	no	no	yes	no	no	no	yes	yes	no	yes	no	no	yes	no	sob	genweakness palpitations legswelling other Abdominal swelling	6.4	no	no	no	39	no		yes	Pantoprazole, lasix, salbutamol nebulizer	38.2402	yes	ccf other Type 1diabtese mellitus	yes	no	no
32	male	somecollege	0	127	84	92	82	182	no	no	yes	no	no	no	no	no	no	no	no	no	no	no	yes	yes	chestpain	chestpain	5.7	yes	no	no	1133	yes	1319	yes	Atorvastatin, clopidogrel, isosorbide,	0	no	mi	no	no	no
84	female	someprimary	0	183	87	83	68	158	no	no	no	yes	yes	no	no	no	no	yes	no	no	no	no	yes	no	sob	chestpain genweakness legswelling palpitations	6.2	yes	no	no	39	no		yes	Lasix	7.3509	yes	hhd	no	no	no
86	female	somesecondary	0	177	98	102	78	162	no	no	no	yes	yes	no	yes	no	no	yes	no	no	no	no	yes	dn	sob	cough headache	7.6	yes	no	no	39	no		no	Lisinopril Oxygen therapy, ciproflacine and torsemide	0	no	ccf other Copd	no	no	no
76	male	completedcollege	0	162	103	120	86	168	no	no	no	no	yes	no	no	no	no	no	no	no	no	no	yes	no	sob	genweakness legswelling abdominalpain other Abdominal swelling	6.8	yes	no	no	39	no		yes	Oxygen therapy and lasix	89.051	yes	htn other Cellulitis	yes	yes	no
42	female	completedprimary	60000	154	70	34	54	158	no	no	no	no	no	no	no	no	yes	no	no	yes	no	no	yes	no	sob	chestpain genweakness palpitations legswelling	11	yes	no	no	2000	yes	2000	yes		9.35653	yes	mi other Type 2 diabetic mellitus	no	no	no
45	female	completedprimary	0	86	63	202	48	158	no	no	no	no	yes	no	no	no	no	yes	yes	no	no	no	yes	no	sob	chestpain backpain genweakness dizziness sweating palpitations legswelling	5.9	yes	no	yes	92	yes	98	yes		20.7386	yes	ccf hhd	yes	yes	no
54	male	completedprimary	0	96	62	100	53	166	no	no	no	yes	yes	no	no	no	no	yes	yes	no	no	no	yes	no	sob	abdominalpain backpain chestpain genweakness cough palpitations legswelling	4.7	yes	no	no	39	no		yes	Lasix	0	no	other Dilated cardiomyopathy, hepatic failure ,haemoptysis	yes	yes	no
68	female	completedprimary	300000	115	96	93	92	164	no	no	no	no	no	no	no	no	no	no	no	no	no	no	yes	no	chestpain	sob headache genweakness palpitations	6.4	yes	no	no	39	no		no	Lasix, fluconazole	0	no	ccf other pneumonia Ascites, pulmonary oedema, candidiasis	no	no	no
60	female	completedprimary	0	118	61	125	66	156	no	no	no	yes	yes	no	no	no	no	yes	no	no	no	no	yes	no	sob	palpitations nauseavomiting	7.8	yes	no	no	88	yes	135	yes	Calcium gluconate, dextrose	0	no	mi hhd	yes	yes	no
67	male	somesecondary	0	123	64	128	66	168	no	no	no	yes	yes	no	no	yes	no	yes	yes	no	yes	no	yes	no	chestpain	genweakness	7.3	yes	no	no	92	yes	166	no	Pantoprazole	0	yes	pneumonia htn other CKD	no	no	no
48	female	somecollege	300000	147	113	82	94	161	no	no	no	no	yes	no	no	no	no	yes	yes	no	no	yes	yes	no	chestpain	cough palpitations	5.9	yes	no	no	39	no		no		0	no	hhd mi other Other hyperlipidemia, peptic ulcer, site unspecified	no	no	no
47	male	completedsecondary	0	109	94	140	64	170	yes	yes	no	yes	no	no	no	no	no	yes	yes	no	no	no	yes	no	chestpain	sob legswelling palpitations sweating genweakness	6.3	yes	no	no	39	no		yes	Lasix	0	no	ccf	no	no	no
90 or greater	female	completedprimary	0	110	87	147	52	160	no	yes	no	yes	no	no	no	no	no	no	no	no	no	no	yes	yes	sob	headache chestpain legswelling abdominalpain	5.9	yes	no	no	44	no		yes	Lasix	0	no	ccf	no	no	no
87	male	completedprimary	0	102	54	98	42	165	no	no	no	yes	no	no	no	no	no	no	no	no	no	yes	yes	no	chestpain	backpain genweakness cough palpitations	6.5	yes	no	no	39	no		no		0	no	ccf ihd pneumonia	no	no	no
74	male	completedprimary	100000	102	60	74	52	172	no	no	no	no	yes	no	no	yes	no	no	no	no	no	no	yes	no	chestpain	headache genweakness armpain palpitations loc	5.8	yes	no	yes	163	yes	168	no	Isosorbide	102.51	no	hhd other Syncope and collapse	no	no	no
61	female	completedprimary	0	117	74	57	49	161	no	no	no	yes	yes	no	no	no	no	yes	no	no	no	no	yes	no	sob	backpain genweakness palpitations legswelling cough	6.7	yes	no	no	39	no		no	Morphine	0	no	ccf other Chronic renal failure, atrial fibrillation	no	no	no
61	male	completedsecondary	150000	156	94	90	58	162	yes	yes	no	no	no	no	no	no	no	no	no	no	no	no	yes	yes	sob	headache cough palpitations	6.5	yes	no	no	39	no		no		0	no	htn other Atherosclerotic heart disease	no	no	no
65	male	completedcollege	350000	152	97	70	60	166	no	no	no	no	yes	no	no	no	yes	yes	no	yes	no	no	yes	no	chestpain	abdominalpain sob armpain other Numbness, joint pain	14	yes	yes	no	39	no		no		0	no	hhd	no	no	no
21	female	completedcollege	0	120	77	68	63	162	no	no	no	no	no	no	no	no	no	no	no	no	no	no	yes	no	abdominalpain	backpain genweakness	4.6	yes	no	no	39	no		no	Morphine Pantoprazole	0	no	pud mi	no	no	no
37	female	completedprimary	200000	220	130	86	80	160	no	yes	no	no	no	no	no	no	yes	no	no	yes	no	no	yes	no	sob	abdominalpain backpain chestpain genweakness legswelling	4	yes	no	no	175	yes	170	yes	Nifedipine, Lasix, Clopidogrel, atorvastatin , nitroglycerin	3.5776	yes	hhd ccf other Diabetes mellitus, chronic kidney disease, left ventricular failure	yes	yes	no
82	female	someprimary	0	146	89	95	42	155	no	no	no	no	yes	no	no	no	no	no	no	no	no	no	yes	no	sob	legswelling genweakness headache	6.3	yes	no	no	112	yes	114	yes	Ceftriaxone, clopidogrel and atorvastatin	0	yes	other ccf Traumatic subdural hemorrhage	yes	yes	no
69	male	completedsecondary	500000	145	85	95	78	165	no	yes	no	no	yes	yes	no	no	no	yes	no	no	yes	yes	yes	no	chestpain	backpain armpain jawpain	7.4	yes	no	no	92	yes	264	no	Morphine Atorvastatin, clopidogrel and pantoprazole	93.746	no	angina ihd mi	no	no	no
76	male	someprimary	0	115	53	102	64	171	no	yes	no	no	no	no	no	no	no	no	no	no	no	no	yes	no	sob	abdominalpain legswelling other General body swelling	5.4	yes	no	no	39	no		yes	Tramadol	0	yes	hhd other Boo secondary to BPH	no	no	no
36	female	completedprimary	0	225	168	85	48	159	no	no	no	yes	yes	no	no	no	no	yes	no	no	no	no	yes	no	chestpain	sob genweakness other Loss of consciousness.	6.8	yes	no	no	39	no		no	Clopidogrel	0	no	angina hhd	no	no	no
25	male	somecollege	100000	102	70	124	52	164	no	no	no	yes	no	no	no	no	no	yes	no	no	yes	yes	yes	no	sob	genweakness cough legswelling palpitations	7.1	yes	no	no	39	no		no	Lasix	125.812	no	other ccf Thrombophilia,pulmonary embolism, acute renal failure,pulmonary oedema	no	no	no
34	female	completedsecondary	150000	110	65	86	94	162	no	no	no	yes	yes	no	no	no	no	yes	yes	no	no	no	yes	no	chestpain	sob cough legswelling abdominalpain armpain	6.3	yes	no	no	39	no		no		0	no	ccf	no	no	no
64	male	completedcollege	300000	188	102	55	74	182	no	no	no	no	yes	no	no	no	no	no	no	no	no	no	yes	no	chestpain	armpain	5.6	no	no	no	39	no		no	Isosorbide,clopidogrel	96.3259	no	hhd mi other Other allergic rhinitis, other hyperlipidaemia	no	no	no
30	male	somesecondary	300000	126	77	80	56	166	yes	yes	no	no	no	no	no	no	no	no	no	no	no	no	yes	no	chestpain	armpain	5.4	yes	no	no	39	no		no		128.32	no	mi pud	no	no	no
42	female	somecollege	3000000	136	91	96	68	163	no	yes	no	yes	no	no	no	no	no	yes	no	no	no	no	yes	no	chestpain	headache backpain nauseavomiting genweakness cough palpitations fever sob other Vaginally itching,	5	yes	no	no	39	no		no		114.369	no	hhd other Urinary tract infection, hyperlipidaemia, other disorders of fluid, electrolyte and acid-base balance,acute pain,candidiasis	no	no	no
62	female	completedprimary	0	190	111	85	62	167	no	no	no	no	yes	no	no	no	no	yes	no	yes	no	no	yes	yes	sob	headache chestpain backpain genweakness nauseavomiting dizziness cough palpitations legswelling	5.7	yes	no	no	112	yes	126	yes	Clopidogrel ,atorvastatin, lasix	23.7766	yes	hhd other mi Diabetes mellitus, chronic kidney disease, pulmonary oedema, other disorders of fluid and electrolyte and acid-base balance, iron deficiency anaemia, other hyperlipidaemia	no	no	no
70	male	somecollege	0	211	145	117	86	168	no	no	no	yes	yes	no	no	no	no	yes	no	no	no	no	yes	yes	sob	chestpain backpain abdominalpain genweakness palpitations legswelling	7.6	yes	no	no	39	no		yes	Nifedipine,labetalol	29.3446	yes	hhd other Stroke ,malignant neoplasm of prostate ,encephalopathy, other disorders of fluid and electrolyte and acid-base balance, paralytic ileus	no	no	no
62	female	completedsecondary	500000	217	117	89	98	168	no	no	no	yes	yes	no	no	no	yes	yes	no	no	no	no	yes	no	sob	sweating cough legswelling genweakness	14	yes	yes	no	76	yes	98	yes	Lasix, clopidogrel and atorvastatin	39.7429	yes	hhd other Pulmonary oedema and CKD	no	no	no
72	male	completedprimary	0	76	88	79	45	166	no	no	no	no	yes	no	no	no	yes	yes	yes	yes	no	no	yes	no	sob	genweakness	29	no	yes	no	71	no	52	diedined	Atorvastatin, clopidogrel, normal saline and insulin injection	21.9179	yes	mi hhd other Type 2 diabetes mellitus, stroke	yes	yes	no
88	female	none	0	167	78	94	70	155	no	no	no	no	yes	no	no	no	yes	yes	yes	yes	no	no	yes	no	sob	chestpain headache abdominalpain backpain armpain jawpain	9.1	yes	no	no	39	no		no		47.3147	yes	ccf other Diverticular disease of intestine	no	no	no
76	male	someprimary	0	173	104	88	61	165	no	no	no	no	no	no	no	no	no	no	no	no	no	no	yes	no	chestpain	headache backpain sob genweakness cough nauseavomiting palpitations legswelling	5.6	yes	no	no	50	yes	66	yes	Atorvastatin, clopidogrel	93.2345	no	hhd ccf other pleural effusion, chronic renal failure	no	no	no
57	male	completedcollege	400000	169	107	89	90	171	no	no	no	yes	yes	no	no	no	yes	yes	no	yes	no	no	yes	yes	sob	headache genweakness palpitations legswelling other Abdominal swelling	6.9	yes	no	no	171	yes	201	yes	Lasix,Clopidogrel, atorvastatin	17.0172	yes	ccf hhd other Chronic renal failure	no	no	no
45	female	completedprimary	0	180	101	102	67	165	no	no	no	no	no	no	no	no	no	no	no	no	no	no	yes	no	sob	nauseavomiting legswelling cough genweakness	5.1	yes	no	no	47	yes	50	yes	Clopidogrel and atorvastatin	1.46186	yes	hhd mi other CKD	yes	yes	no
32	female	completedcollege	650000	110	78	132	78	166	no	no	no	no	no	no	no	no	no	no	no	no	no	no	yes	no	sob	sob backpain jawpain cough	6.9	yes	no	no	39	no		yes	Paracetamol	72.2496	no	pneumonia other PE	no	no	no
60	female	someprimary	100000	116	65	89	105	160	no	no	no	yes	yes	no	no	no	yes	yes	no	yes	no	no	yes	yes	chestpain	sob genweakness palpitations armpain	13.6	yes	yes	yes	39	yes	39	no	Morphine, Pantoprazole, Clopidogrel, atorvastatin	77.3411	no	mi	no	no	no
62	female	completedprimary	200000	152	93	105	54	160	no	no	no	no	no	no	no	no	yes	no	no	no	no	no	yes	no	sob	palpitations chestpain abdominalpain genweakness dizziness	10.3	no	yes	no	39	no		no		90.4757	no	ccf other Tuberculosis of other disorders, pericardial effusion, pleural effusion	no	no	no
43	female	completedsecondary	100000	116	85	80	85	160	no	no	no	no	yes	no	no	no	no	no	no	no	no	no	yes	no	chestpain	sob palpitations genweakness	5.3	yes	no	no	39	no		no	Enalapril	0	no	hhd ccf other Dilated cardiomypathy	no	no	no
51	female	somecollege	500000	172	98	81	161	161	no	yes	no	no	yes	no	no	no	no	yes	no	no	no	no	yes	no	chestpain	headache backpain sob genweakness armpain palpitations legswelling	5.2	yes	no	no	39	no		yes	Morphine Nifedipine	105.431	no	htn other Cervical disc disorder with radiculopathy	no	no	no
70	male	completedsecondary	0	137	75	106	80	171	no	no	no	no	yes	no	no	no	no	yes	no	no	no	no	yes	yes	chestpain	headache genweakness nauseavomiting cough palpitations	6.4	yes	no	no	39	no		no	Pantoprazole	53.9589	yes	hhd other Malignant neoplasm of prostate, supraventricular tachycardia	no	no	no
42	female	somesecondary	0	123	65	114	81	166	no	no	no	yes	no	no	no	no	no	no	no	no	no	no	yes	no	sob	genweakness legswelling headache other Yellowish discoloration on the eyes	5.8	yes	no	no	39	no		yes	Lasix, spironolactone	132.854	no	ccf pneumonia other PULMONARY oedema, cholelithiasis	yes	yes	no
62	male	completedsecondary	450000	147	88	78	72	168	yes	no	no	no	yes	no	no	no	yes	no	no	no	no	no	yes	no	sob	legswelling chestpain backpain genweakness cough	10.8	yes	no	no	1094	yes	1188	yes	Ceftriaxone, calcium gluconate, insulin injection, dextrose 50%	5.04056	yes	other ccf pneumonia CkD, hyperkalaemia	yes	yes	no
